# Supplementary material for: Poly[μ-chlorido-[μ4-5-(4-pyrid­yl)tetra­zol­ato]dicopper(I)]
Source: Acta Crystallogr Sect E Struct Rep Online. 2009 Mar 6;65(Pt 4):m363. doi: 10.1107/S1600536809006564 (PMC2969065; doi:10.1107/S1600536809006564)
Supplement: Supplementary file 1 [file e-65-0m363-sup1.cif]

##############################################################################
###                                                                        ###
###        Electronic paper (Acta Crystallographica Section E)             ###
###                                                                        ###
##############################################################################
#                                                                            #
# This CIF contains the data in a paper accepted for publication in Acta     #
# Crystallographica Section E. It conforms to the requirements of Notes      #
# for Authors for Section E, and has been peer reviewed under the auspices   #
# of the IUCr Commission on Journals.                                        #
#                                                                            #
# Full details of the Crystallographic Information File format               #
# are given in the paper "The Crystallographic Information File (CIF):       #
# a New Standard Archive File for Crystallography" by S. R. Hall, F. H.      #
# Allen and I. D. Brown [Acta Cryst. (1991), A47, 655-685].                  #
#                                                                            #
# The current version of the core CIF dictionary is obtainable from          #
# ftp://ftp.iucr.org/pub/cif_core.dic. The current version number is 2.4.    #
#                                                                            #
# Software is freely available for graphical display of the structure(s) in  #
# this CIF.  For information consult the CIF home page http://www.iucr.org/  #
# cif/home.html                                                              #
#                                                                            #
# This file may be used for bona fide research purposes within the           #
# scientific community so long as proper attribution is given to the journal # 
# article from which it was obtained.                                        #
#                                                                            #
##############################################################################
                                             
data_global
_audit_creation_method     SHELXL-97
_journal_date_recd_electronic     2008-12-25
_journal_date_accepted     2009-02-23
_journal_name_full     'Acta Crystallographica, Section E'
_journal_year     2009
_journal_volume     65
_journal_issue      4
_journal_page_first     m363
_journal_page_last     m363
_journal_paper_category     QM
_journal_coeditor_code     LH2752
_publ_contact_author_name     'Prof. Cun-Kuan Wang'
_publ_contact_author_address
;
Yangming School
Ningbo University
Ningbo, Zhejiang 315211 P. R. China
;
_publ_contact_author_email     'wcklx@nbu.edu.cn'
_publ_contact_author_fax     '?'
_publ_contact_author_phone     '?'
_publ_section_title
;
Poly[\m-chlorido-[\m~4~-5-(4-pyridyl)tetrazolato]dicopper(I)]
;
loop_
    _publ_author_name
    _publ_author_footnote
    _publ_author_address
    'Cun-Kuan Wang' .
;
Yangming School
Ningbo University
Ningbo
Zhejiang 315211
People's Republic of China
;
    'Xiao-Yan Li' .
;
Department of Biological Engineering
Zibo Vocational Institute
Zibo
Shandong 255314
People's Republic of China
;
data_I
_chemical_name_systematic
;
Poly[\m-chlorido-[\m~4~-5-(4-pyridyl)tetrazolato]dicopper(I)]
;
_chemical_name_common     ?
_chemical_formula_moiety     'C6 H4 Cl Cu2 N5'
_chemical_formula_sum     'C6 H4 Cl Cu2 N5'
_chemical_formula_iupac     '[Cu2 Cl (C6 H4 N5)]'
_chemical_formula_weight     308.67
_chemical_melting_point     ?
_symmetry_cell_setting     'Monoclinic'
_symmetry_space_group_name_H-M     'C c'
_symmetry_space_group_name_Hall     'C -2yc'
loop_
    _symmetry_equiv_pos_as_xyz
    'x, y, z'
    'x, -y, z+1/2'
    'x+1/2, y+1/2, z'
    'x+1/2, -y+1/2, z+1/2'
_cell_length_a     19.6899(7)
_cell_length_b     3.64790(10)
_cell_length_c     11.6337(3)
_cell_angle_alpha     90.00
_cell_angle_beta     102.923(2)
_cell_angle_gamma     90.00
_cell_volume     814.45(4)
_cell_formula_units_Z     4
_cell_measurement_reflns_used     1367
_cell_measurement_theta_min     2.12
_cell_measurement_theta_max     27.76
_cell_measurement_temperature     298(2)
_exptl_crystal_description     block
_exptl_crystal_colour     yellow
_exptl_crystal_size_max     0.30
_exptl_crystal_size_mid     0.26
_exptl_crystal_size_min     0.24
_exptl_crystal_density_diffrn     2.517
_exptl_crystal_density_meas     ?
_exptl_crystal_density_method     'not measured'
_exptl_crystal_F_000     600
_exptl_absorpt_coefficient_mu     5.504
_exptl_absorpt_correction_type     'multi-scan'
_exptl_absorpt_process_details     '(SADABS; Sheldrick, 1996)'
_exptl_absorpt_correction_T_min     0.230
_exptl_absorpt_correction_T_max     0.269
_exptl_special_details
;
;
_diffrn_ambient_temperature     273(2)
_diffrn_radiation_type     MoK\a
_diffrn_radiation_wavelength     0.71073
_diffrn_radiation_source     'fine-focus sealed tube'
_diffrn_radiation_monochromator     graphite
_diffrn_measurement_device_type     'Bruker SMART CCD APEXII'
_diffrn_measurement_method     \w
_diffrn_detector_area_resol_mean     8.40
_diffrn_reflns_number     3752
_diffrn_reflns_av_R_equivalents     0.0266
_diffrn_reflns_av_sigmaI/netI     0.0355
_diffrn_reflns_theta_min     2.12
_diffrn_reflns_theta_max     27.76
_diffrn_reflns_theta_full     27.76
_diffrn_measured_fraction_theta_max     0.990
_diffrn_measured_fraction_theta_full     0.990
_diffrn_reflns_limit_h_min     -21
_diffrn_reflns_limit_h_max     25
_diffrn_reflns_limit_k_min     -4
_diffrn_reflns_limit_k_max     4
_diffrn_reflns_limit_l_min     -15
_diffrn_reflns_limit_l_max     15
_diffrn_standards_number     0
_diffrn_standards_interval_count     0
_diffrn_standards_interval_time     ?
_diffrn_standards_decay_%     0
_refine_special_details
;
Refinement of <i>F</i>^2^ against ALL reflections. The weighted <i>R</i>-factor
<i>wR</i> and goodness of fit <i>S</i> are based on <i>F</i>^2^, conventional
<i>R</i>-factors <i>R</i> are based on <i>F</i>, with <i>F</i> set to zero for
negative <i>F</i>^2^. The threshold expression of <i>F</i>^2^ >
\s(<i>F</i>^2^) is used only for calculating <i>R</i>-factors(gt) <i>etc</i>.
and is not relevant to the choice of reflections for refinement.
<i>R</i>-factors based on <i>F</i>^2^ are statistically about twice as large
as those based on <i>F</i>, and <i>R</i>- factors based on ALL data will be
even larger.
;
_reflns_number_total     1572
_reflns_number_gt     1415
_reflns_threshold_expression     I>2\s(I)
_refine_ls_structure_factor_coef     Fsqd
_refine_ls_matrix_type     full
_refine_ls_R_factor_all     0.0361
_refine_ls_R_factor_gt     0.0274
_refine_ls_wR_factor_gt     0.0659
_refine_ls_wR_factor_ref     0.0915
_refine_ls_goodness_of_fit_ref     1.110
_refine_ls_restrained_S_all     1.109
_refine_ls_number_reflns     1572
_refine_ls_number_parameters     128
_refine_ls_number_restraints     2
_refine_ls_hydrogen_treatment     constr
_refine_ls_weighting_scheme     calc
_refine_ls_weighting_details
                 'calc w=1/[\s^2^(Fo^2^)+(0.0547P)^2^] where P=(Fo^2^+2Fc^2^)/3'
_atom_sites_solution_hydrogens     geom
_atom_sites_solution_primary     direct
_atom_sites_solution_secondary     difmap
_refine_ls_shift/su_max     0.000
_refine_ls_shift/su_mean     0.000
_refine_diff_density_max     0.712
_refine_diff_density_min     -0.714
_refine_ls_extinction_method     none
_refine_ls_extinction_coef     ?
_refine_ls_abs_structure_details     'Flack (1983), 621 Friedel pairs'
_refine_ls_abs_structure_Flack     0.19(3)
loop_
    _atom_type_symbol
    _atom_type_description
    _atom_type_scat_dispersion_real
    _atom_type_scat_dispersion_imag
    _atom_type_scat_source
    'C' 'C' 0.0033 0.0016
                         'International Tables Vol C Tables 4.2.6.8 and 6.1.1.4'
    'H' 'H' 0.0000 0.0000
                         'International Tables Vol C Tables 4.2.6.8 and 6.1.1.4'
    'N' 'N' 0.0061 0.0033
                         'International Tables Vol C Tables 4.2.6.8 and 6.1.1.4'
    'Cl' 'Cl' 0.1484 0.1585
                         'International Tables Vol C Tables 4.2.6.8 and 6.1.1.4'
    'Cu' 'Cu' 0.3201 1.2651
                         'International Tables Vol C Tables 4.2.6.8 and 6.1.1.4'
_computing_data_collection     'APEX2 (Bruker, 2003)'
_computing_cell_refinement     'SAINT (Bruker, 2003)'
_computing_data_reduction     'SAINT (Bruker, 2003)'
_computing_structure_solution     'SHELXS97 (Sheldrick, 2008)'
_computing_structure_refinement     'SHELXL97 (Sheldrick, 2008)'
_computing_molecular_graphics     'SHELXTL (Sheldrick, 2008)'
_computing_publication_material     'SHELXL97 (Sheldrick, 2008)'
loop_
    _atom_site_type_symbol
    _atom_site_label
    _atom_site_fract_x
    _atom_site_fract_y
    _atom_site_fract_z
    _atom_site_U_iso_or_equiv
    _atom_site_adp_type
    _atom_site_calc_flag
    _atom_site_refinement_flags
    _atom_site_occupancy
    _atom_site_disorder_assembly
    _atom_site_disorder_group
    Cu Cu1 0.17283(4) 0.9867(2) 0.16168(5) 0.0302(2) Uani d . 1 . .
    Cu Cu2 0.07924(5) 0.1504(3) 0.34304(8) 0.0341(2) Uani d . 1 . .
    Cl Cl1 0.08796(8) 0.4991(4) 0.16267(13) 0.0264(3) Uani d . 1 . .
    N N1 0.2207(2) 0.9667(13) 0.3361(4) 0.0188(9) Uani d . 1 . .
    N N2 0.1753(3) 1.0294(14) 0.4064(5) 0.0209(9) Uani d . 1 . .
    N N3 0.2072(3) 0.9615(14) 0.5171(4) 0.0219(10) Uani d . 1 . .
    N N4 0.2723(3) 0.8552(15) 0.5223(4) 0.0232(10) Uani d . 1 . .
    N N5 0.4827(2) 0.6742(14) 0.3528(4) 0.0215(10) Uani d . 1 . .
    C C1 0.4640(3) 0.5674(16) 0.4514(6) 0.0234(12) Uani d . 1 . .
    H H1A 0.4971 0.4535 0.5101 0.028 Uiso calc R 1 . .
    C C2 0.3980(3) 0.6184(16) 0.4700(5) 0.0203(11) Uani d . 1 . .
    H H2A 0.3876 0.5450 0.5407 0.024 Uiso calc R 1 . .
    C C3 0.4326(3) 0.8253(16) 0.2677(5) 0.0230(11) Uani d . 1 . .
    H H3A 0.4446 0.9003 0.1985 0.028 Uiso calc R 1 . .
    C C4 0.3644(3) 0.8755(16) 0.2771(5) 0.0203(11) Uani d . 1 . .
    H H4A 0.3312 0.9704 0.2145 0.024 Uiso calc R 1 . .
    C C5 0.3469(3) 0.7798(14) 0.3829(5) 0.0176(10) Uani d . 1 . .
    C C6 0.2791(3) 0.8611(16) 0.4091(5) 0.0173(10) Uani d . 1 . .
loop_
    _atom_site_aniso_label
    _atom_site_aniso_U_11
    _atom_site_aniso_U_22
    _atom_site_aniso_U_33
    _atom_site_aniso_U_12
    _atom_site_aniso_U_13
    _atom_site_aniso_U_23
    Cu1 0.0279(4) 0.0496(4) 0.0144(3) -0.0021(4) 0.0076(3) 0.0018(3)
    Cu2 0.0125(3) 0.0561(5) 0.0334(4) 0.0066(4) 0.0042(3) 0.0033(4)
    Cl1 0.0223(7) 0.0274(6) 0.0276(8) -0.0018(5) 0.0016(6) 0.0035(5)
    N1 0.012(2) 0.032(2) 0.012(2) 0.0020(18) 0.0023(17) 0.0003(18)
    N2 0.013(2) 0.036(2) 0.014(2) 0.0013(19) 0.0042(16) -0.001(2)
    N3 0.017(2) 0.038(3) 0.011(2) 0.0014(19) 0.0038(18) -0.0001(18)
    N4 0.018(2) 0.040(3) 0.011(2) 0.004(2) 0.0035(18) 0.001(2)
    N5 0.014(2) 0.028(2) 0.022(2) 0.0037(19) 0.0043(19) -0.0005(19)
    C1 0.016(3) 0.028(3) 0.025(3) 0.006(2) 0.001(2) 0.006(2)
    C2 0.019(3) 0.030(3) 0.012(3) 0.002(2) 0.003(2) 0.002(2)
    C3 0.017(3) 0.034(3) 0.018(3) 0.002(2) 0.005(2) -0.001(2)
    C4 0.021(3) 0.028(3) 0.012(3) 0.004(2) 0.002(2) -0.002(2)
    C5 0.012(2) 0.023(2) 0.017(3) 0.002(2) 0.002(2) -0.0028(19)
    C6 0.014(2) 0.024(2) 0.012(2) 0.000(2) 0.0001(19) -0.002(2)
_geom_special_details
;
All e.s.d.'s (except the e.s.d. in the dihedral angle between two l.s. planes)
are estimated using the full covariance matrix. The cell e.s.d.'s are taken
into account individually in the estimation of e.s.d.'s in distances, angles
and torsion angles; correlations between e.s.d.'s in cell parameters are only
used when they are defined by crystal symmetry. An approximate (isotropic)
treatment of cell e.s.d.'s is used for estimating e.s.d.'s involving l.s.
planes.
;
loop_
    _geom_bond_atom_site_label_1
    _geom_bond_atom_site_label_2
    _geom_bond_site_symmetry_2
    _geom_bond_distance
    _geom_bond_publ_flag
    Cu1 N3 2_574 1.958(5) y
    Cu1 N1 . 2.038(5) y
    Cu1 Cl1 . 2.4422(15) y
    Cu1 Cl1 1_565 2.5090(16) y
    Cu2 N2 1_545 1.921(5) y
    Cu2 N5 3_445 1.931(4) y
    Cu2 Cl1 . 2.4923(18) y
    Cl1 Cu1 1_545 2.5090(16) ?
    N1 C6 . 1.325(7) ?
    N1 N2 . 1.360(7) ?
    N2 N3 . 1.323(7) ?
    N2 Cu2 1_565 1.921(5) ?
    N3 N4 . 1.327(7) ?
    N3 Cu1 2_575 1.958(5) ?
    N4 C6 . 1.354(7) ?
    N5 C1 . 1.339(8) ?
    N5 C3 . 1.349(7) ?
    N5 Cu2 3 1.931(4) ?
    C1 C2 . 1.377(8) ?
    C1 H1A . 0.9300 ?
    C2 C5 . 1.389(8) ?
    C2 H2A . 0.9300 ?
    C3 C4 . 1.383(8) ?
    C3 H3A . 0.9300 ?
    C4 C5 . 1.395(8) ?
    C4 H4A . 0.9300 ?
    C5 C6 . 1.464(7) ?
loop_
    _geom_angle_atom_site_label_1
    _geom_angle_atom_site_label_2
    _geom_angle_atom_site_label_3
    _geom_angle_site_symmetry_1
    _geom_angle_site_symmetry_3
    _geom_angle
    _geom_angle_publ_flag
    N3 Cu1 N1 2_574 . 133.4(2) y
    N3 Cu1 Cl1 2_574 . 116.27(15) y
    N1 Cu1 Cl1 . . 97.70(14) y
    N3 Cu1 Cl1 2_574 1_565 106.89(15) y
    N1 Cu1 Cl1 . 1_565 100.51(13) y
    Cl1 Cu1 Cl1 . 1_565 94.90(6) y
    N2 Cu2 N5 1_545 3_445 152.3(2) y
    N2 Cu2 Cl1 1_545 . 101.13(17) y
    N5 Cu2 Cl1 3_445 . 106.30(16) y
    Cu1 Cl1 Cu2 . . 123.48(7) y
    Cu1 Cl1 Cu1 . 1_545 94.90(6) y
    Cu2 Cl1 Cu1 . 1_545 78.17(5) y
    C6 N1 N2 . . 104.9(5) ?
    C6 N1 Cu1 . . 142.2(4) ?
    N2 N1 Cu1 . . 111.9(4) ?
    N3 N2 N1 . . 108.7(5) ?
    N3 N2 Cu2 . 1_565 128.9(4) ?
    N1 N2 Cu2 . 1_565 122.1(4) ?
    N2 N3 N4 . . 110.1(4) ?
    N2 N3 Cu1 . 2_575 129.6(4) ?
    N4 N3 Cu1 . 2_575 120.3(4) ?
    N3 N4 C6 . . 104.8(4) ?
    C1 N5 C3 . . 116.8(5) ?
    C1 N5 Cu2 . 3 120.1(4) ?
    C3 N5 Cu2 . 3 122.9(4) ?
    N5 C1 C2 . . 123.1(5) ?
    N5 C1 H1A . . 118.5 ?
    C2 C1 H1A . . 118.5 ?
    C1 C2 C5 . . 119.8(5) ?
    C1 C2 H2A . . 120.1 ?
    C5 C2 H2A . . 120.1 ?
    N5 C3 C4 . . 124.0(5) ?
    N5 C3 H3A . . 118.0 ?
    C4 C3 H3A . . 118.0 ?
    C3 C4 C5 . . 118.2(5) ?
    C3 C4 H4A . . 120.9 ?
    C5 C4 H4A . . 120.9 ?
    C2 C5 C4 . . 117.9(5) ?
    C2 C5 C6 . . 118.6(5) ?
    C4 C5 C6 . . 123.4(5) ?
    N1 C6 N4 . . 111.5(5) ?
    N1 C6 C5 . . 128.8(5) ?
    N4 C6 C5 . . 119.6(5) ?
