# Supplementary material for: Poly[μ-chlorido-[μ4-5-(4-pyrid­yl)tetra­zol­ato]dicopper(I)]
Source: Acta Crystallogr Sect E Struct Rep Online. 2009 Mar 6;65(Pt 4):m363. doi: 10.1107/S1600536809006564 (PMC2969065; doi:10.1107/S1600536809006564)
Supplement: Supplementary file 2 [file e-65-0m363-Isup2.hkl]

# 
# h,k,l, Fc-squared, Fo-squared, sigma(Fo-squared) and status flag 
# 
data_I
_shelx_title ' A in Cc' 
_shelx_refln_list_code          4 
_shelx_F_calc_maximum      218.27 
_exptl_crystal_F_000       600.00 
_reflns_d_resolution_high  0.7629 
 
loop_ 
 _symmetry_equiv_pos_as_xyz 
 'x, y, z' 
 'x, -y, z+1/2' 
 'x+1/2, y+1/2, z' 
 'x+1/2, -y+1/2, z+1/2' 
 
_cell_length_a    19.6899 
_cell_length_b     3.6479 
_cell_length_c    11.6337 
_cell_angle_alpha  90.000 
_cell_angle_beta  102.923 
_cell_angle_gamma  90.000 
 
_shelx_F_squared_multiplier     1.000 
 
loop_ 
 _refln_index_h 
 _refln_index_k 
 _refln_index_l 
 _refln_F_squared_calc 
 _refln_F_squared_meas 
 _refln_F_squared_sigma 
 _refln_observed_status 
   4   0 -14      962.52      872.77    108.03 o 
   6   0 -14     1670.35     1474.39    128.63 o 
   8   0 -14      349.23      215.58     69.40 o 
  10   0 -14      493.51      522.11     90.14 o 
  12   0 -14      951.71      636.01     98.16 o 
  14   0 -14     1743.02     1689.64    144.71 o 
  -1   1 -14      100.72       -6.72     57.57 o 
   1   1 -14      101.93       88.04     58.71 o 
   3   1 -14     1600.96     1362.50    122.38 o 
   5   1 -14     2307.17     2388.60    158.06 o 
   7   1 -14     1725.41     1602.74    139.08 o 
   9   1 -14      679.26      636.11    101.59 o 
  11   1 -14        8.72       18.93     54.90 o 
  13   1 -14      927.39      804.90     77.82 o 
  -1   1 -13      432.53      430.02     81.22 o 
   1   1 -13      268.05      343.97     72.40 o 
   3   1 -13      162.91      236.18     64.58 o 
   5   1 -13      161.73      114.28     58.90 o 
   7   1 -13      425.35      198.74     67.97 o 
   9   1 -13      323.07      281.83     71.97 o 
  11   1 -13      253.87      284.40     53.23 o 
  13   1 -13      316.86      246.28     61.55 o 
  15   1 -13      170.68      177.18     49.49 o 
  -2   2 -13      437.40      227.60     69.16 o 
   0   2 -13      134.75      181.14     68.11 o 
   2   2 -13      427.79      304.91     82.32 o 
   4   2 -13       82.21      178.09     66.68 o 
   6   2 -13      170.88      173.94     70.30 o 
   8   2 -13      208.94      177.04     70.83 o 
  10   2 -13      319.36      303.53     85.18 o 
  12   2 -13      323.78      260.56     54.54 o 
   2   0 -12     3982.98     3832.85    184.82 o 
   4   0 -12      734.03      645.07     84.42 o 
   6   0 -12     1892.39     1989.78    131.07 o 
   8   0 -12     7263.80     7006.94    266.23 o 
  10   0 -12     4452.68     4911.56    220.16 o 
  12   0 -12     3338.09     3246.15    175.90 o 
  14   0 -12       99.09       25.33     49.94 o 
  16   0 -12      433.12      455.72     81.22 o 
  18   0 -12     1534.67     1471.62    129.44 o 
  20   0 -12     2184.86     2326.41    162.97 o 
  -3   1 -12     2297.54     1906.41    133.21 o 
  -1   1 -12     1610.59     1305.64    107.17 o 
   1   1 -12     1540.54     1386.73    110.17 o 
   3   1 -12     1813.94     1588.95    125.10 o 
   5   1 -12     3128.78     3169.89    168.03 o 
   7   1 -12     4083.87     4388.40    200.22 o 
   9   1 -12     3311.86     3238.94    122.82 o 
  11   1 -12      767.27      732.91     65.03 o 
  13   1 -12      398.23      459.36     44.98 o 
  15   1 -12      931.81      846.85     57.54 o 
  17   1 -12     1779.99     1743.90     79.87 o 
  19   1 -12     1783.83     1694.50    140.80 o 
  -2   2 -12      709.72      630.72     85.85 o 
   0   2 -12     1868.16     1897.25    132.26 o 
   2   2 -12     2342.53     2507.98    148.33 o 
   4   2 -12      887.84      850.83     98.44 o 
   6   2 -12      826.94      714.12     79.36 o 
   8   2 -12      957.12      831.46     93.10 o 
  10   2 -12     1120.55      997.00    107.27 o 
  12   2 -12     1976.27     2033.53    114.21 o 
  14   2 -12      771.41      726.75     72.81 o 
  -3   1 -11     1693.00     1667.74    115.47 o 
  -1   1 -11      687.18      587.36     74.50 o 
   1   1 -11      296.76      304.96     62.24 o 
   3   1 -11      863.20      961.77     94.10 o 
   5   1 -11      268.48      222.93     58.86 o 
   7   1 -11     1304.73     1294.56     57.86 o 
   9   1 -11      291.43      315.84     36.65 o 
  11   1 -11      510.75      486.54     42.57 o 
  13   1 -11      403.47      328.09     43.91 o 
  15   1 -11      244.59      274.34     38.34 o 
  17   1 -11      407.26      404.47     45.49 o 
  19   1 -11      637.86      710.16    110.39 o 
  -2   2 -11      423.81      431.88     72.31 o 
   0   2 -11       72.97       74.66     34.26 o 
   2   2 -11      740.58      824.80     61.48 o 
   4   2 -11      316.03      304.11     46.26 o 
   6   2 -11      456.63      446.80     52.58 o 
   8   2 -11      743.11      714.51     69.94 o 
  10   2 -11      620.99      558.64     60.05 o 
  12   2 -11      102.64       54.38     38.06 o 
  14   2 -11      318.53      351.76     53.54 o 
  16   2 -11      636.50      568.77     67.92 o 
  -3   3 -11      287.53      202.70     76.93 o 
  -1   3 -11       34.01       42.78     57.00 o 
   1   3 -11      101.29       68.71     40.33 o 
   3   3 -11       98.62       97.61     42.43 o 
   5   3 -11       72.73       51.88     46.26 o 
   7   3 -11      158.83      136.91     48.03 o 
   9   3 -11       40.21       65.51     41.26 o 
  11   3 -11       43.53       19.04     61.72 o 
   2   0 -10     4587.19     4436.76    179.62 o 
   4   0 -10     5512.06     5358.27    204.47 o 
   6   0 -10     1287.77     1250.13     97.58 o 
   8   0 -10     1116.58     1268.11     98.78 o 
  12   0 -10     9584.71     9505.54    275.63 o 
  14   0 -10     7109.06     7240.20    182.90 o 
  16   0 -10     2751.37     2562.77    109.36 o 
  18   0 -10      125.07       93.27     43.40 o 
  20   0 -10     2388.26     2449.17    108.66 o 
  22   0 -10     2042.73     2065.09    157.82 o 
  -3   1 -10      481.30      328.14     59.14 o 
  -1   1 -10      853.47      879.16     78.89 o 
   1   1 -10     1564.65     1601.88    107.36 o 
   3   1 -10     1737.00     1923.44    115.61 o 
   5   1 -10     3231.17     3355.47    102.91 o 
   7   1 -10     1804.12     1888.06     65.92 o 
   9   1 -10       94.28      127.12     27.43 o 
  11   1 -10     1805.28     1777.17     67.00 o 
  13   1 -10     1565.87     1523.76     72.68 o 
  15   1 -10     3227.04     3328.32     83.60 o 
  17   1 -10     1306.13     1276.94     58.22 o 
  19   1 -10      464.86      486.68     50.53 o 
  21   1 -10      486.74      472.73     52.46 o 
  -6   2 -10      298.88      220.25     57.76 o 
  -4   2 -10      867.26      960.33     91.86 o 
  -2   2 -10     1965.18     2113.59     86.86 o 
   0   2 -10     1191.03     1151.12     65.98 o 
   2   2 -10      602.71      599.70     52.51 o 
   4   2 -10      156.83      104.55     70.06 o 
   6   2 -10       92.75      144.46     37.36 o 
   8   2 -10      457.14      398.17     49.73 o 
  10   2 -10     2251.11     2350.46    126.32 o 
  12   2 -10      990.62      923.32     71.45 o 
  14   2 -10     1251.81     1233.96     81.89 o 
  16   2 -10      406.79      400.01     95.37 o 
  18   2 -10      452.79      450.75     62.43 o 
  -5   3 -10      640.55      657.00     96.39 o 
  -3   3 -10      964.90     1066.12    117.09 o 
  -1   3 -10      442.78      425.77     82.23 o 
   1   3 -10       92.23        7.40     36.06 o 
   3   3 -10      640.74      592.17     61.90 o 
   5   3 -10      691.17      676.53     66.17 o 
   7   3 -10      850.11      810.01     71.61 o 
   9   3 -10     2424.04     2329.83    144.01 o 
  11   3 -10      140.24      183.24     89.17 o 
  13   3 -10       13.75      -19.17     40.05 o 
  -5   1  -9      975.05      986.81     82.18 o 
  -3   1  -9     1649.12     1641.74     66.03 o 
  -1   1  -9     2754.68     2786.07     88.56 o 
   1   1  -9      990.72     1146.01     87.47 o 
   3   1  -9      498.66      541.47     76.07 o 
   5   1  -9      923.20      995.55     47.62 o 
   7   1  -9     1590.84     1580.94     58.11 o 
   9   1  -9      925.48      928.54     46.95 o 
  11   1  -9     3009.28     3002.67     84.39 o 
  13   1  -9      137.26      164.08     25.16 o 
  15   1  -9      497.03      549.69     37.25 o 
  17   1  -9     1147.18     1214.06     53.04 o 
  19   1  -9      517.75      553.17     59.82 o 
  21   1  -9      764.04      765.10     59.81 o 
  23   1  -9       76.35       40.87     61.67 o 
  -6   2  -9      355.66      429.73     66.87 o 
  -4   2  -9     1038.43     1090.20     64.89 o 
  -2   2  -9      360.89      345.58     43.55 o 
   0   2  -9     2692.10     2812.67     96.95 o 
   2   2  -9      214.52      183.88     37.05 o 
   4   2  -9       81.46       96.83     45.86 o 
   6   2  -9     1011.02      990.44     67.27 o 
   8   2  -9      739.00      737.89     80.17 o 
  10   2  -9     2493.18     2554.33    103.12 o 
  12   2  -9      102.95      115.39     43.69 o 
  14   2  -9       90.51       46.60     35.80 o 
  16   2  -9      929.38      915.35    103.95 o 
  18   2  -9      371.45      393.91     48.50 o 
  20   2  -9      446.72      539.94     77.18 o 
  -7   3  -9       14.59       -1.05     51.37 o 
  -5   3  -9       96.93       95.96     62.19 o 
  -3   3  -9       57.49      -37.11     47.22 o 
  -1   3  -9      105.96      199.27     63.62 o 
   1   3  -9      102.32       76.10     36.08 o 
   3   3  -9       28.05       29.36     34.92 o 
   5   3  -9       75.58      117.63     38.78 o 
   7   3  -9       40.30       -8.90     33.67 o 
   9   3  -9      304.52      250.38     52.45 o 
  11   3  -9       72.57      102.57     41.56 o 
  13   3  -9       49.09        7.96     39.39 o 
  15   3  -9       58.43       40.73     42.55 o 
   0   0  -8     3160.04     3243.53    135.02 o 
   2   0  -8     3651.69     3743.04     90.99 o 
   4   0  -8     5852.15     5726.29    132.04 o 
   6   0  -8     7941.44     7852.91    163.86 o 
   8   0  -8     9523.54     9585.61    196.03 o 
  10   0  -8     3482.21     3643.04    170.94 o 
  12   0  -8     5872.08     5877.93    157.66 o 
  14   0  -8     1779.49     1919.38     90.31 o 
  16   0  -8     4351.67     4430.03    136.41 o 
  18   0  -8     3692.92     3858.20    230.79 o 
  20   0  -8      722.92      872.10     70.47 o 
  22   0  -8      581.25      605.49     99.63 o 
  24   0  -8      601.35      605.96    106.74 o 
  -5   1  -8     9317.62     9586.75    281.40 o 
  -3   1  -8     5615.06     5639.05    195.41 o 
  -1   1  -8     3682.94     3907.73    153.67 o 
   1   1  -8     2500.66     2667.35     80.96 o 
   3   1  -8     6732.22     6951.41    155.60 o 
   5   1  -8    11260.94    11491.68    189.21 o 
   7   1  -8    11935.05    11984.57    166.70 o 
   9   1  -8     6793.29     6934.24    112.95 o 
  11   1  -8      278.54      258.33     25.55 o 
  13   1  -8     1862.52     1922.67     57.32 o 
  15   1  -8     3276.64     3340.00     79.89 o 
  17   1  -8     5182.06     5201.17    127.68 o 
  19   1  -8     3281.74     3398.15    123.67 o 
  21   1  -8      378.96      370.38     46.75 o 
  23   1  -8      112.41      101.07     42.80 o 
  -8   2  -8      697.66      665.68     78.89 o 
  -6   2  -8      388.00      324.37     59.19 o 
  -4   2  -8     1211.18     1203.43     63.87 o 
  -2   2  -8     4617.57     4785.61    126.77 o 
   0   2  -8     5115.71     5368.12    138.81 o 
   2   2  -8     4501.60     4714.63    134.95 o 
   4   2  -8     1360.19     1418.42     70.24 o 
   6   2  -8      340.18      373.77     44.64 o 
   8   2  -8     2366.18     2304.58     91.63 o 
  10   2  -8     3661.45     3562.42    118.96 o 
  12   2  -8     4028.87     4049.08    144.53 o 
  14   2  -8     1774.58     1866.78    130.01 o 
  16   2  -8      217.38      183.96     37.42 o 
  18   2  -8       42.16       24.13     30.60 o 
  20   2  -8      746.45      742.01     60.34 o 
  -9   3  -8      649.40      699.68     98.92 o 
  -7   3  -8     1165.14     1050.57    111.46 o 
  -5   3  -8      669.79      766.98     99.40 o 
  -3   3  -8      346.62      371.97     76.41 o 
  -1   3  -8      480.03      530.75     79.36 o 
   1   3  -8     1096.45     1269.43     73.86 o 
   3   3  -8     1055.47     1019.19     69.99 o 
   5   3  -8     1089.30      978.97     71.05 o 
   7   3  -8      610.76      507.65     56.67 o 
   9   3  -8      562.65      584.75     60.80 o 
  11   3  -8      609.25      595.60     64.39 o 
  13   3  -8      699.65      590.88     67.14 o 
  15   3  -8      231.82      248.25     55.83 o 
  17   3  -8      188.59      180.12     52.13 o 
   0   4  -8      664.94      727.92    109.70 o 
   2   4  -8      779.92      735.36    111.84 o 
   4   4  -8      359.48      232.77     53.43 o 
   6   4  -8       56.19      -30.93     38.08 o 
  -5   1  -7     1738.90     1789.77     63.61 o 
  -3   1  -7      895.57      964.94     60.31 o 
  -1   1  -7     3183.17     3376.31     90.19 o 
   1   1  -7     1402.64     1416.81     56.52 o 
   3   1  -7     3893.87     4094.53     77.04 o 
   5   1  -7     1635.98     1638.64     45.84 o 
   7   1  -7     1036.92      977.55     34.95 o 
   9   1  -7     1588.34     1572.15     54.15 o 
  11   1  -7     3395.22     3430.68     72.85 o 
  13   1  -7     1641.31     1646.68     52.19 o 
  15   1  -7     1533.77     1457.26     51.31 o 
  17   1  -7      691.23      800.50     52.27 o 
  19   1  -7      777.69      862.32     56.37 o 
  21   1  -7      749.01      798.19     59.19 o 
  23   1  -7      323.81      362.30     48.91 o 
  -8   2  -7      514.37      474.09     70.16 o 
  -6   2  -7     1649.74     1644.47    108.74 o 
  -4   2  -7      644.27      613.85     73.97 o 
  -2   2  -7      339.85      306.70     36.27 o 
   0   2  -7     3475.69     3600.01    104.06 o 
   2   2  -7     1570.66     1590.57     90.86 o 
   4   2  -7     2205.39     2181.75     82.74 o 
   6   2  -7     1256.61     1212.87     77.10 o 
   8   2  -7      509.33      496.29     36.93 o 
  10   2  -7     2039.07     1933.14     92.54 o 
  12   2  -7      901.62      841.73     49.83 o 
  14   2  -7     1722.17     1712.35     88.38 o 
  16   2  -7      536.34      491.25     46.35 o 
  18   2  -7      538.14      493.89     49.24 o 
  20   2  -7      729.88      777.78     60.91 o 
  22   2  -7      422.59      531.51     80.43 o 
  -9   3  -7      163.29       91.48     58.81 o 
  -7   3  -7      149.03      173.18     60.57 o 
  -5   3  -7       47.26       -7.82     46.65 o 
  -3   3  -7        1.78       62.91     47.98 o 
  -1   3  -7       38.70       23.18     33.00 o 
   1   3  -7      172.85      121.57     35.37 o 
   3   3  -7      197.35      273.43     75.02 o 
   5   3  -7      325.97      335.12     47.05 o 
   7   3  -7       44.52       11.19     32.49 o 
   9   3  -7       22.30        5.00     33.74 o 
  11   3  -7      125.94      117.66     41.33 o 
  13   3  -7      172.86      183.51     58.37 o 
  15   3  -7       37.73       67.01     33.28 o 
  17   3  -7       21.67       10.71     31.29 o 
  -4   4  -7       33.41      -26.52     59.24 o 
  -2   4  -7      107.09       81.22     64.20 o 
   0   4  -7      173.29      203.47     72.54 o 
   2   4  -7       21.10      -46.36     46.36 o 
   4   4  -7       26.62        0.71     35.39 o 
   6   4  -7       64.67       55.30     43.53 o 
   8   4  -7      159.12      142.89     51.06 o 
  10   4  -7       56.60       15.07     58.00 o 
  -2   0  -6    21103.34    22229.90    429.66 o 
   0   0  -6    35738.24    36708.77    647.27 o 
   2   0  -6    32077.66    34817.21    880.99 o 
   4   0  -6      313.22      426.69     28.59 o 
   6   0  -6     4429.28     4270.65     99.81 o 
   8   0  -6    15912.04    16141.95    552.83 o 
  10   0  -6    19813.26    20296.39    352.64 o 
  12   0  -6    13125.21    13123.74    377.77 o 
  14   0  -6     1238.08     1247.26     61.35 o 
  16   0  -6     1284.36     1293.51     73.07 o 
  18   0  -6     1274.42     1389.48     83.39 o 
  20   0  -6     4512.10     4269.16    203.75 o 
  22   0  -6     3817.09     3785.68    202.04 o 
  24   0  -6     1119.28     1156.74    129.44 o 
  -5   1  -6     1648.17     1694.20     59.78 o 
  -3   1  -6     5018.82     5404.45    122.79 o 
  -1   1  -6     5514.01     5517.10    120.58 o 
   1   1  -6     7080.93     7477.71    153.62 o 
   3   1  -6     4403.96     4483.00     71.83 o 
   5   1  -6     7337.37     7601.32     86.07 o 
   7   1  -6     6395.72     6237.47     82.87 o 
   9   1  -6     5074.21     4920.20     66.88 o 
  11   1  -6     2791.84     2744.84     54.08 o 
  13   1  -6      317.64      381.82     28.16 o 
  15   1  -6     1450.16     1400.71     49.64 o 
  17   1  -6      596.81      679.50     63.42 o 
  19   1  -6     2834.17     2814.46    111.27 o 
  21   1  -6     2472.90     2395.15     88.86 o 
  23   1  -6      622.01      562.91     55.25 o 
  -8   2  -6     1196.57     1112.72     92.38 o 
  -6   2  -6      206.96      186.34     49.79 o 
  -4   2  -6      753.14      722.19     47.27 o 
  -2   2  -6     2120.56     2052.83     74.23 o 
   0   2  -6     4788.58     5080.48    127.40 o 
   2   2  -6     4374.07     4429.33    120.74 o 
   4   2  -6     2828.57     2911.69     63.48 o 
   6   2  -6     1282.52     1317.43     48.69 o 
   8   2  -6      656.47      600.97     37.70 o 
  10   2  -6     1807.39     1740.72     80.00 o 
  12   2  -6     2137.92     2030.21     71.02 o 
  14   2  -6      785.88      840.15     56.90 o 
  16   2  -6     1091.23     1105.19     61.71 o 
  18   2  -6       79.25       95.39     34.98 o 
  20   2  -6       56.41      107.00     46.47 o 
  22   2  -6      395.19      411.01     53.29 o 
  -9   3  -6     1575.66     1585.04    130.30 o 
  -7   3  -6     1696.83     1948.33    133.97 o 
  -5   3  -6     2535.92     2736.01    160.83 o 
  -3   3  -6     2521.72     2483.18    146.23 o 
  -1   3  -6      545.63      482.55     57.14 o 
   1   3  -6     1926.02     1958.47     83.65 o 
   3   3  -6     2006.58     2166.91     89.48 o 
   5   3  -6     3931.35     4013.54    128.32 o 
   7   3  -6     3153.93     3142.60     90.41 o 
   9   3  -6      301.39      298.81     37.70 o 
  11   3  -6      324.55      289.77     38.91 o 
  13   3  -6      966.46      922.63     59.38 o 
  15   3  -6      609.30      665.52     55.49 o 
  17   3  -6     1760.15     1613.18     97.25 o 
  19   3  -6      565.69      638.27     73.84 o 
  -6   4  -6       25.92      -14.79     55.37 o 
  -4   4  -6      161.10      200.13     79.84 o 
  -2   4  -6      179.77      254.02     77.93 o 
   0   4  -6      326.12      294.28     76.41 o 
   2   4  -6      640.61      512.58     94.10 o 
   4   4  -6       89.23       78.22     43.31 o 
   6   4  -6      163.85      128.66     47.73 o 
   8   4  -6       84.85      136.31     48.82 o 
  10   4  -6      184.32       82.28     75.62 o 
  -5   1  -5     3937.77     4126.09     80.55 o 
  -3   1  -5     4729.46     4778.19     88.99 o 
  -1   1  -5     1730.75     1812.05     49.65 o 
   1   1  -5     2809.92     2894.22     70.41 o 
   3   1  -5     7335.79     7757.30    108.57 o 
   5   1  -5     1028.95      936.85     27.85 o 
   7   1  -5     3901.17     3834.55     61.91 o 
   9   1  -5     3095.69     3064.61     55.84 o 
  11   1  -5     2588.83     2568.46     46.05 o 
  13   1  -5     1872.26     1891.66     47.46 o 
  15   1  -5     1036.35     1067.78     65.35 o 
  17   1  -5     1441.81     1450.75     75.47 o 
  19   1  -5     1438.11     1458.05     66.40 o 
  21   1  -5      648.65      677.24     53.83 o 
  23   1  -5      580.17      582.75     54.65 o 
  25   1  -5      547.86      553.59     75.70 o 
  -8   2  -5      859.38      675.12     76.36 o 
  -6   2  -5     1706.38     1765.23    108.89 o 
  -4   2  -5     2705.63     2695.56     82.19 o 
  -2   2  -5     2173.10     2219.59     50.20 o 
   0   2  -5      862.02      873.11     31.79 o 
   2   2  -5     2404.85     2482.38     55.50 o 
   4   2  -5     2855.87     2938.24     70.26 o 
   6   2  -5     1442.07     1392.52     44.55 o 
   8   2  -5     2267.46     2200.99     60.44 o 
  10   2  -5      826.62      795.82     39.21 o 
  12   2  -5     1653.49     1635.38     55.75 o 
  14   2  -5     1839.61     1848.19     61.36 o 
  16   2  -5      162.25      170.09     34.99 o 
  18   2  -5     1997.75     2059.42     82.25 o 
  20   2  -5      539.54      478.48     49.85 o 
  22   2  -5      386.41      389.28     49.20 o 
  -9   3  -5       87.52       62.77     53.80 o 
  -7   3  -5      201.19      170.56     57.76 o 
  -5   3  -5      304.29      358.76     70.83 o 
  -3   3  -5      580.48      558.89     77.07 o 
  -1   3  -5      284.78      316.93     46.91 o 
   1   3  -5       18.04       64.34     30.82 o 
   3   3  -5      400.41      442.95     40.34 o 
   5   3  -5      488.76      552.35     40.65 o 
   7   3  -5       64.38       52.06     21.52 o 
   9   3  -5       24.59       34.85     22.83 o 
  11   3  -5       38.20       65.61     27.82 o 
  13   3  -5       66.90       72.52     29.77 o 
  15   3  -5      158.48      125.54     34.42 o 
  17   3  -5       26.31        5.80     28.08 o 
  19   3  -5      149.31      169.91     42.54 o 
  -8   4  -5      209.33      265.14     83.28 o 
  -6   4  -5       11.49       48.55     62.53 o 
  -4   4  -5       48.47      -16.60     55.47 o 
  -2   4  -5      240.75      149.48     70.83 o 
   0   4  -5      511.43      385.52     82.94 o 
   2   4  -5       33.53       24.47     36.40 o 
   4   4  -5       72.27       22.87     37.52 o 
   6   4  -5       55.62      109.99     44.07 o 
   8   4  -5      126.64      136.51     46.38 o 
  10   4  -5      116.14       94.74     37.05 o 
  12   4  -5       32.31       61.43     35.91 o 
  -2   0  -4    10693.72    12529.81    210.25 o 
   0   0  -4    19376.70    21203.00    344.22 o 
   2   0  -4    43033.62    45487.84    715.46 o 
   4   0  -4    29019.33    31026.17    503.03 o 
   6   0  -4     9810.99     9695.63    165.58 o 
   8   0  -4      137.24      159.06     20.23 o 
  10   0  -4    12654.59    12269.69    191.87 o 
  12   0  -4    27792.63    27243.28    356.24 o 
  14   0  -4    23907.26    24058.47    324.24 o 
  16   0  -4     6893.70     7007.14    163.40 o 
  18   0  -4       64.13       63.20     29.57 o 
  20   0  -4     3366.59     3252.55    175.90 o 
  22   0  -4     5567.98     5594.36    248.16 o 
  24   0  -4     4255.02     4504.73    229.41 o 
  -7   1  -4    19287.22    18815.07    513.96 o 
  -5   1  -4    16255.64    16450.70    234.83 o 
  -3   1  -4     3658.75     3776.88     72.67 o 
  -1   1  -4     1819.72     1982.99     48.36 o 
   1   1  -4     5930.85     6139.99    103.03 o 
   3   1  -4    20308.63    21021.20    252.55 o 
   5   1  -4    17159.88    17390.38    217.30 o 
   7   1  -4    12001.32    12095.89    142.93 o 
   9   1  -4     3010.30     3089.01     54.90 o 
  11   1  -4     2362.21     2371.39     49.52 o 
  13   1  -4    11049.23    11006.37    141.72 o 
  15   1  -4     6243.70     6594.66    109.57 o 
  17   1  -4     4899.07     4902.69     93.49 o 
  19   1  -4      666.87      695.50     40.09 o 
  21   1  -4      609.78      537.44     39.78 o 
  23   1  -4      724.63      781.23     78.07 o 
  25   1  -4      352.22      324.07     64.68 o 
  -8   2  -4      779.06      886.60     79.98 o 
  -6   2  -4      649.29      623.85    115.97 o 
  -4   2  -4     4527.17     4657.22     93.98 o 
  -2   2  -4     9233.47     9316.44    155.02 o 
   0   2  -4     7778.40     7710.57    115.08 o 
   2   2  -4     3110.29     3163.46     63.69 o 
   4   2  -4     1156.89     1255.19     39.72 o 
   6   2  -4      249.44      234.17     25.41 o 
   8   2  -4     6260.10     6242.69    122.25 o 
  10   2  -4     6277.24     6140.24    145.74 o 
  12   2  -4     4650.18     4741.36     96.25 o 
  14   2  -4     3247.33     3220.03    109.74 o 
  16   2  -4      371.31      335.25     35.54 o 
  18   2  -4      869.33      993.19     59.53 o 
  20   2  -4     1639.49     1745.75     78.59 o 
  22   2  -4      645.22      628.29     45.96 o 
  -9   3  -4       49.94       58.76     54.94 o 
  -7   3  -4     1393.95     1588.71    116.71 o 
  -5   3  -4     2578.24     2852.29    157.35 o 
  -3   3  -4     2883.19     3224.30    116.39 o 
  -1   3  -4     2183.15     2240.38     86.05 o 
   1   3  -4       72.39       86.51     20.96 o 
   3   3  -4      592.31      594.41     35.75 o 
   5   3  -4     1982.01     1950.72     60.54 o 
   7   3  -4     3499.69     3552.01     84.48 o 
   9   3  -4     4165.43     4538.02    100.18 o 
  11   3  -4     1344.33     1427.87     57.59 o 
  13   3  -4       29.52       25.12     24.02 o 
  15   3  -4     1434.57     1368.84     62.14 o 
  17   3  -4     1536.78     1490.53     93.15 o 
  19   3  -4     2394.89     2351.02    116.26 o 
  -8   4  -4      231.03      124.58     69.92 o 
  -6   4  -4       24.73      101.64     62.86 o 
  -4   4  -4      924.82      965.49    116.90 o 
  -2   4  -4      971.98      948.79    111.03 o 
   0   4  -4     1160.16     1136.14    116.18 o 
   2   4  -4      349.49      377.23     54.16 o 
   4   4  -4       99.52       63.11     31.27 o 
   6   4  -4      131.76       87.68     32.56 o 
   8   4  -4      430.02      411.91     47.55 o 
  10   4  -4      785.18      757.09     68.53 o 
  12   4  -4      553.84      567.47     99.00 o 
  -9   1  -3     3515.09     3689.81    146.52 o 
  -7   1  -3     1397.03     1305.69     80.79 o 
  -5   1  -3     4374.42     4631.26     80.95 o 
  -3   1  -3     2494.80     2402.92     58.42 o 
  -1   1  -3     8956.22     9484.58    158.37 o 
   1   1  -3     7160.59     7200.38     96.70 o 
   3   1  -3     3982.83     4007.06     75.62 o 
   5   1  -3     2003.68     1926.83     42.11 o 
   7   1  -3     2658.32     2573.25     45.23 o 
   9   1  -3     8139.84     8184.65    115.09 o 
  11   1  -3     3023.26     2907.30     64.92 o 
  13   1  -3     1698.99     1687.64     53.14 o 
  15   1  -3     1905.51     1780.71    102.04 o 
  17   1  -3      982.33      967.71     38.67 o 
  19   1  -3     1080.98     1104.07     46.81 o 
  21   1  -3     1677.65     1666.63     58.73 o 
  23   1  -3      583.59      631.78     65.90 o 
  25   1  -3      506.16      595.18     77.24 o 
  -8   2  -3     1398.88     1319.95     67.20 o 
  -6   2  -3     1372.68     1437.48     45.54 o 
  -4   2  -3     1161.31     1151.73     44.44 o 
  -2   2  -3     7017.56     7367.88    129.88 o 
   0   2  -3     4493.36     4249.26    181.05 o 
   2   2  -3     2256.33     2210.60     50.21 o 
   4   2  -3     2754.76     2736.14     59.50 o 
   6   2  -3      856.69      875.02     34.86 o 
   8   2  -3     2915.87     2875.95     65.38 o 
  10   2  -3     3211.58     3240.41     73.65 o 
  12   2  -3     1860.53     1889.53     62.33 o 
  14   2  -3     1072.92     1115.02     48.21 o 
  16   2  -3      483.52      460.45     37.62 o 
  18   2  -3      876.18      921.03     50.80 o 
  20   2  -3      881.93     1082.93     70.14 o 
  22   2  -3      622.75      548.28     44.74 o 
  -9   3  -3      214.07      275.10     69.01 o 
  -7   3  -3       40.26       62.05     46.07 o 
  -5   3  -3      138.46       59.06     76.48 o 
  -3   3  -3      324.47      330.68     32.54 o 
  -1   3  -3      375.75      489.18     35.98 o 
   1   3  -3      256.18      276.77     27.12 o 
   3   3  -3       85.43       63.71     21.16 o 
   5   3  -3      101.54      117.70     23.82 o 
   7   3  -3      448.37      445.44     33.98 o 
   9   3  -3      290.32      336.64     33.02 o 
  11   3  -3      137.89      105.11     26.81 o 
  13   3  -3      159.82      187.98     31.24 o 
  15   3  -3      228.05      205.98     34.78 o 
  17   3  -3       84.80       86.26     30.50 o 
  19   3  -3      117.37       99.57     38.05 o 
  -8   4  -3      119.01      167.79     73.50 o 
  -6   4  -3      213.38      225.50     72.59 o 
  -4   4  -3       85.45       54.80     56.90 o 
  -2   4  -3       90.92      112.33     39.10 o 
   0   4  -3       38.24       -4.26     36.77 o 
   2   4  -3      155.90      175.83     31.56 o 
   4   4  -3      118.84      164.40     32.12 o 
   6   4  -3      176.56      201.99     34.69 o 
   8   4  -3      115.67       89.59     30.37 o 
  10   4  -3      110.77      129.24     34.33 o 
  12   4  -3      212.05      160.60     45.92 o 
  14   4  -3       49.45       59.95     64.20 o 
   0   0  -2     9601.29    11414.17    267.57 o 
   2   0  -2      512.85      518.77     28.12 o 
   4   0  -2      577.58      534.15     24.27 o 
   6   0  -2    13273.90    12418.25    177.95 o 
   8   0  -2    29812.66    29435.30    332.02 o 
  10   0  -2     2233.83     2038.44     43.48 o 
  12   0  -2      891.61      890.48     30.96 o 
  14   0  -2      726.26      757.69     41.89 o 
  16   0  -2     5418.53     5513.94    104.37 o 
  18   0  -2     2312.20     2464.32     85.48 o 
  20   0  -2     2432.52     2314.31    155.79 o 
  22   0  -2      168.26      150.11     39.04 o 
  24   0  -2      257.71      242.62     76.79 o 
 -11   1  -2      537.73      558.36     62.48 o 
  -9   1  -2     3651.03     3922.99    149.90 o 
  -7   1  -2    12404.73    12291.66    342.69 o 
  -5   1  -2    15867.79    16109.61    242.28 o 
  -3   1  -2    23290.08    23661.06    454.53 o 
  -1   1  -2     8748.92     9405.74    146.14 o 
   1   1  -2     1864.95     2128.37     54.01 o 
   3   1  -2     3956.47     3906.46     68.23 o 
   5   1  -2    20905.81    20777.08    255.80 o 
   7   1  -2    26459.84    26401.31    315.37 o 
   9   1  -2     9617.48     9355.65    115.75 o 
  11   1  -2     1478.08     1535.85     36.04 o 
  13   1  -2      779.69      785.35     30.40 o 
  15   1  -2     4658.19     4656.70     77.12 o 
  17   1  -2     6656.00     6793.31    105.61 o 
  19   1  -2     3597.65     3699.75     76.36 o 
  21   1  -2     1760.75     1768.88     60.02 o 
  23   1  -2      135.01      141.11     34.90 o 
  25   1  -2      592.62      646.27     56.62 o 
 -10   2  -2     5038.21     5135.92    203.37 o 
  -8   2  -2     2625.24     2705.55     94.50 o 
  -6   2  -2      201.17      236.59     19.58 o 
  -4   2  -2     2655.06     2721.20     71.47 o 
  -2   2  -2     2755.75     2626.23     62.84 o 
   0   2  -2    10110.38     9896.66    160.42 o 
   2   2  -2     8267.99     8323.74    122.08 o 
   4   2  -2     2572.02     2546.99     56.41 o 
   6   2  -2      288.12      302.70     23.23 o 
   8   2  -2      861.37      806.40     35.40 o 
  10   2  -2     4515.79     4350.08     86.84 o 
  12   2  -2     6085.20     5898.07    108.97 o 
  14   2  -2     1966.08     1989.92     62.35 o 
  16   2  -2      863.53      858.06     45.73 o 
  18   2  -2       49.33       66.29     26.63 o 
  20   2  -2      459.76      387.40     40.70 o 
  22   2  -2     1433.49     1363.72     75.26 o 
  -9   3  -2     2953.42     3025.19    164.50 o 
  -7   3  -2     2395.54     2277.27     98.62 o 
  -5   3  -2      607.29      560.95     66.25 o 
  -3   3  -2      686.92      684.72     44.58 o 
  -1   3  -2      663.18      684.12     42.42 o 
   1   3  -2     1678.15     1656.66     51.68 o 
   3   3  -2     2274.47     2254.83     61.97 o 
   5   3  -2      731.76      816.87     43.70 o 
   7   3  -2      582.35      623.65     38.08 o 
   9   3  -2       30.34       17.76     20.26 o 
  11   3  -2     1513.95     1527.38     57.77 o 
  13   3  -2      309.07      316.20     34.69 o 
  15   3  -2      251.19      241.63     35.02 o 
  17   3  -2      176.17      180.82     35.06 o 
  19   3  -2       25.85       16.61     28.34 o 
  -8   4  -2      528.07      489.11     93.24 o 
  -6   4  -2       68.18       64.15     55.09 o 
  -4   4  -2      192.76      252.26     54.38 o 
  -2   4  -2      484.02      579.46     50.60 o 
   0   4  -2     1341.87     1487.01     70.92 o 
   2   4  -2     1192.89     1359.89     67.68 o 
   4   4  -2      335.74      288.81     49.65 o 
   6   4  -2      310.60      306.90     37.51 o 
   8   4  -2       81.08       85.29     30.50 o 
  10   4  -2     1448.38     1608.04     79.67 o 
  12   4  -2      565.28      590.66     66.87 o 
  14   4  -2      623.15      531.84     68.89 o 
 -11   1  -1     3168.34     2945.49    134.36 o 
  -9   1  -1     4199.66     3978.37    154.67 o 
  -7   1  -1     5423.45     5236.89    178.24 o 
  -5   1  -1     2901.24     2811.64     75.19 o 
  -3   1  -1     1981.69     1842.02     46.03 o 
  -1   1  -1    21843.06    22821.52    303.42 o 
   1   1  -1    12804.42    12950.92    159.50 o 
   3   1  -1     5394.09     5227.01     75.06 o 
   5   1  -1     4732.32     4549.62     70.80 o 
   7   1  -1     2130.25     2006.10     44.70 o 
   9   1  -1     7634.63     7384.21    110.64 o 
  11   1  -1     1790.81     1630.59     46.81 o 
  13   1  -1     4076.23     3943.22     80.51 o 
  15   1  -1     1526.87     1500.27     54.12 o 
  17   1  -1      957.19      937.74     37.55 o 
  19   1  -1     1119.99     1140.14     59.06 o 
  21   1  -1     1166.92     1058.96     46.31 o 
  23   1  -1      796.30      797.95     56.46 o 
 -12   2  -1     3388.30     3400.16    167.27 o 
 -10   2  -1     2806.61     2779.27    141.42 o 
  -8   2  -1     2948.09     2817.43    132.54 o 
  -6   2  -1     2603.40     2531.77     57.41 o 
  -4   2  -1      381.37      349.69     23.19 o 
  -2   2  -1     9493.34     9933.00    193.44 o 
   0   2  -1     1619.82     1577.30     48.40 o 
   2   2  -1     4695.72     4747.55     80.48 o 
   4   2  -1     5628.88     5688.23     92.61 o 
   6   2  -1     1265.46     1197.88     39.18 o 
   8   2  -1     2071.96     2086.72     61.14 o 
  10   2  -1     2502.77     2237.70     58.86 o 
  12   2  -1     3684.60     3605.50     80.92 o 
  14   2  -1     1403.69     1403.53     52.81 o 
  16   2  -1     1082.64     1167.79     51.62 o 
  18   2  -1     1054.87     1059.73     53.45 o 
  20   2  -1      569.04      596.62     45.83 o 
  22   2  -1      734.76      679.30     51.60 o 
 -11   3  -1      280.64      305.15     71.35 o 
  -9   3  -1      134.97      113.17     38.29 o 
  -7   3  -1      300.93      311.17     45.43 o 
  -5   3  -1       13.36        8.87     28.26 o 
  -3   3  -1       88.97       72.75     22.94 o 
  -1   3  -1      122.74      121.29     25.40 o 
   1   3  -1      318.02      319.16     30.75 o 
   3   3  -1      245.97      233.28     26.57 o 
   5   3  -1      681.58      737.01     38.87 o 
   7   3  -1       12.74       14.10     19.45 o 
   9   3  -1       12.14       16.95     20.76 o 
  11   3  -1      587.80      575.14     45.32 o 
  13   3  -1       60.29       42.76     32.01 o 
  15   3  -1      238.41      225.25     33.64 o 
  17   3  -1       49.25        6.02     25.99 o 
  19   3  -1       62.07       54.53     29.98 o 
  -8   4  -1       71.48       74.40     63.05 o 
  -6   4  -1       62.25      152.98     47.50 o 
  -4   4  -1       43.22       25.35     40.77 o 
  -2   4  -1      283.00      216.82     49.27 o 
   0   4  -1       93.95       87.82     26.73 o 
   2   4  -1      128.21      117.60     28.07 o 
   4   4  -1       22.77       36.12     28.81 o 
   6   4  -1       97.54       57.88     27.50 o 
   8   4  -1      130.66      100.61     31.21 o 
  10   4  -1      449.78      474.56     44.21 o 
  12   4  -1       39.12       20.90     29.63 o 
  14   4  -1       17.07      -24.90     53.61 o 
 -12   0   0    20455.48    19364.51    524.98 o 
 -10   0   0    47200.42    47683.48   1141.53 o 
  -8   0   0    23581.14    23396.77    599.76 o 
  -6   0   0     3806.37     4047.09    125.68 o 
   2   0   0    29934.54       -7.39      7.39 o 
   4   0   0     7458.42     7543.24    171.63 o 
   6   0   0     3937.70     3658.12    148.17 o 
   8   0   0    24509.06    23904.25    271.47 o 
  10   0   0    47642.81    46457.71    585.23 o 
  12   0   0    20925.15    19771.57    265.54 o 
  14   0   0     5775.16     5489.89     99.05 o 
  16   0   0     2757.93     2802.29     68.21 o 
  18   0   0     1329.21     1322.74     74.93 o 
  20   0   0     6982.42     7544.92    178.07 o 
  22   0   0     6734.76     7392.10    181.38 o 
  24   0   0     1574.20     1570.73     88.64 o 
 -13   1   0       47.72       76.84     39.06 o 
 -11   1   0     8181.59     7877.08    255.26 o 
  -9   1   0     8520.32     8304.85    257.74 o 
  -5   1   0    12362.66    12554.51    337.15 o 
  -3   1   0    11950.94    12570.63    181.04 o 
  -1   1   0    35363.07    35846.49    607.66 o 
   1   1   0    36030.72    35292.42    627.84 o 
   3   1   0    13032.02    13251.39    162.76 o 
   5   1   0    12633.44    12667.33    159.78 o 
   7   1   0     8517.29     8833.43    122.64 o 
   9   1   0     8456.24     8490.27    104.36 o 
  11   1   0     8080.83     7862.96    102.48 o 
  13   1   0       86.82       82.28     15.96 o 
  15   1   0      697.40      666.90     38.30 o 
  17   1   0     1198.57     1157.30     41.18 o 
  19   1   0     4120.58     4010.23     93.77 o 
  21   1   0     2843.69     2879.24     88.82 o 
  23   1   0      606.31      563.66     50.73 o 
 -14   2   0     3232.81     3062.91    164.79 o 
 -10   2   0     2372.77     2432.48    131.59 o 
  -8   2   0     2403.18     2405.92    128.59 o 
  -6   2   0     2338.92     2245.93     54.98 o 
  -4   2   0     5942.59     6092.62    107.37 o 
  -2   2   0    10781.33    11008.79    170.24 o 
   0   2   0     8932.49     8976.21    146.86 o 
   2   2   0    10545.39    10821.89    194.63 o 
   4   2   0     5907.50     5965.17     96.56 o 
   6   2   0     2535.07     2510.23     55.61 o 
   8   2   0     2666.13     2721.09     61.34 o 
  10   2   0     2549.82     2513.75     62.22 o 
  12   2   0     1149.00     1116.00     44.59 o 
  14   2   0     3050.98     2997.48     78.71 o 
  16   2   0      595.78      627.62     40.85 o 
  18   2   0      438.64      403.05     38.83 o 
  20   2   0      431.45      424.22     42.34 o 
  22   2   0      585.95      567.08     67.67 o 
 -11   3   0     1419.07     1351.29    122.19 o 
  -9   3   0     1400.01     1526.09    116.52 o 
  -7   3   0     4238.25     4351.07    135.62 o 
  -5   3   0     8054.20     8802.50    207.42 o 
  -3   3   0     6319.79     6507.79    128.12 o 
  -1   3   0      489.00      548.73     37.54 o 
   1   3   0      535.73      505.71     31.91 o 
   3   3   0     6297.15     6456.65    114.45 o 
   5   3   0     8194.65     8455.28    140.17 o 
   7   3   0     4406.86     4468.73     93.03 o 
   9   3   0     1378.63     1392.23     53.03 o 
  11   3   0     1435.04     1507.47     56.93 o 
  13   3   0      643.56      649.73     42.87 o 
  15   3   0     2042.92     2092.92     72.01 o 
  17   3   0     2149.54     2157.41     76.01 o 
  19   3   0     1129.62     1217.88     63.89 o 
 -10   4   0       13.80       61.53     65.53 o 
  -8   4   0      180.17      150.45     51.80 o 
  -6   4   0      305.63      265.30     51.58 o 
  -4   4   0      383.37      426.85     59.03 o 
  -2   4   0      855.05      931.28     73.87 o 
   0   4   0      171.41      190.61     32.89 o 
   2   4   0      787.54      816.87     69.32 o 
   4   4   0      342.43      335.96     36.70 o 
   6   4   0      332.25      322.96     37.34 o 
   8   4   0      226.52      210.27     45.20 o 
  10   4   0       18.32       18.06     29.44 o 
  12   4   0      368.38      329.54     56.60 o 
 -15   1   1     1462.44     1397.74    107.50 o 
 -13   1   1     4082.91     3968.30    170.80 o 
 -11   1   1     1912.83     1880.18     98.73 o 
  -9   1   1     7579.41     7330.62    161.60 o 
  -7   1   1     2070.55     1928.32     76.67 o 
  -5   1   1     4525.07     4414.60     89.26 o 
  -3   1   1     5475.79     5261.28     83.31 o 
  -1   1   1    13495.49    13358.59    182.70 o 
   1   1   1    21086.22    22149.95    301.84 o 
   3   1   1     2171.65     1995.85     37.02 o 
   5   1   1     2821.19     2742.76     53.72 o 
   7   1   1     5511.06     5476.78     66.17 o 
   9   1   1     4249.31     4185.86     77.45 o 
  11   1   1     3110.61     2947.10     53.37 o 
  13   1   1     3678.14     3618.59     64.17 o 
  15   1   1      328.60      313.12     23.75 o 
  17   1   1     2515.09     2549.11     59.35 o 
  19   1   1     1265.89     1336.67     41.85 o 
  21   1   1      888.33     1018.60     47.20 o 
  23   1   1      588.80      613.89     52.36 o 
 -14   2   1     1279.86     1265.87    110.94 o 
 -12   2   1     3889.64     3994.30    175.14 o 
 -10   2   1     2409.94     2406.49    126.39 o 
  -8   2   1     2090.05     2192.63    115.85 o 
  -6   2   1     1201.47     1220.15     39.52 o 
  -4   2   1     5536.69     5553.66    101.64 o 
  -2   2   1     4903.90     4751.51     90.01 o 
   0   2   1     1664.19     1626.45     47.18 o 
   2   2   1     9393.50     9942.48    159.06 o 
   4   2   1      316.00      299.42     21.64 o 
   6   2   1     2614.20     2497.74     55.74 o 
   8   2   1     3022.13     2913.40     63.55 o 
  10   2   1     2824.61     2742.13     65.38 o 
  12   2   1     3291.04     3343.49     94.34 o 
  14   2   1       30.84       26.12     19.80 o 
  16   2   1     1457.01     1397.29     55.45 o 
  18   2   1     1757.76     1755.78     65.02 o 
  20   2   1      441.95      430.73     42.65 o 
  22   2   1      562.63      537.81     49.77 o 
 -13   3   1       41.04       86.23     58.28 o 
 -11   3   1      604.76      671.92     85.61 o 
  -9   3   1        9.32       10.02     40.87 o 
  -7   3   1       14.54       23.48     56.45 o 
  -5   3   1      650.14      612.38     52.97 o 
  -3   3   1      251.97      214.19     38.14 o 
  -1   3   1      345.41      324.65     32.20 o 
   1   3   1      113.87      117.39     25.95 o 
   3   3   1       94.21      109.47     22.34 o 
   5   3   1        7.83       -4.73     18.08 o 
   7   3   1      290.84      322.41     30.14 o 
   9   3   1      131.82       85.87     29.16 o 
  11   3   1      274.07      303.49     32.40 o 
  13   3   1       26.87       25.02     22.51 o 
  15   3   1       69.55       79.97     28.70 o 
  17   3   1      302.50      259.62     37.33 o 
  19   3   1      199.03      176.95     72.21 o 
 -12   4   1       51.19      -17.46     66.44 o 
 -10   4   1      423.31      326.52     84.32 o 
  -8   4   1      117.15      117.61     47.53 o 
  -6   4   1      111.11      116.05     45.77 o 
  -4   4   1       25.92       59.38     39.92 o 
  -2   4   1      131.50      256.77     49.67 o 
   0   4   1       82.77       87.57     26.82 o 
   2   4   1      296.60      384.63     42.03 o 
   4   4   1       32.72       53.88     26.03 o 
   6   4   1       55.65       26.73     26.52 o 
   8   4   1       79.21      105.39     30.93 o 
  10   4   1       14.71       35.62     29.25 o 
  12   4   1      182.05      117.98     52.30 o 
 -14   0   2      776.46      779.76     75.55 o 
 -12   0   2      869.26      846.25     75.60 o 
 -10   0   2     2474.90     2295.88    103.40 o 
  -6   0   2    13217.73    12082.62    322.99 o 
  -2   0   2      578.85      615.64     33.10 o 
   0   0   2    10442.27    11633.43    283.02 o 
   2   0   2    35594.26    40778.21    739.44 o 
   4   0   2    32889.04    35233.22    467.24 o 
   6   0   2     5636.29     5329.38    105.10 o 
   8   0   2     2137.72     2309.32     94.96 o 
  10   0   2     1598.31     1630.68     42.19 o 
  12   0   2    14770.71    14869.94    322.39 o 
  14   0   2    19445.87    19902.96    276.13 o 
  16   0   2     2739.44     2985.38     92.17 o 
  18   0   2     2227.51     2252.35     84.14 o 
  20   0   2     1542.92     1608.97     78.00 o 
  22   0   2     2206.84     2513.78    132.31 o 
  24   0   2     1787.13     1741.23    101.09 o 
 -15   1   2     4475.40     4350.91    191.78 o 
 -13   1   2      676.60      619.56     66.77 o 
 -11   1   2     1684.27     1762.07     68.97 o 
  -9   1   2    10078.62     9890.45    198.53 o 
  -7   1   2    26600.95    25903.85    465.12 o 
  -5   1   2    21113.19    20787.67    347.76 o 
  -3   1   2     3625.53     3594.99    142.87 o 
  -1   1   2     1751.17     1863.17     39.47 o 
   1   1   2     9837.38    10535.71    207.09 o 
   3   1   2    22880.25    23677.43    305.62 o 
   5   1   2    16314.52    16368.40    179.01 o 
   7   1   2    12296.19    12218.67    126.82 o 
   9   1   2     3467.40     3561.09     52.96 o 
  11   1   2      599.77      601.91     31.37 o 
  13   1   2     5318.88     5204.20     81.30 o 
  15   1   2     5838.23     5989.92     94.03 o 
  17   1   2     2430.11     2616.41     61.19 o 
  19   1   2      346.58      346.30     47.07 o 
  21   1   2       23.87       28.32     24.28 o 
  23   1   2      129.75      130.26     31.38 o 
 -16   2   2      965.22     1138.14    106.88 o 
 -14   2   2     2139.28     2249.57    138.22 o 
 -12   2   2     6115.15     5799.11    225.07 o 
 -10   2   2     4427.79     4513.07    181.72 o 
  -8   2   2      719.60      672.44     46.50 o 
  -6   2   2      304.05      305.76     27.61 o 
  -4   2   2     2918.01     2704.69     62.09 o 
  -2   2   2     8650.49     8431.81    190.03 o 
   0   2   2     9975.31     9785.89    155.37 o 
   2   2   2     2672.96     2563.86     60.76 o 
   4   2   2     2391.57     2488.50     53.94 o 
   6   2   2      194.71      164.03     18.41 o 
   8   2   2     2779.66     2666.97     60.53 o 
  10   2   2     5138.10     4983.70     95.73 o 
  12   2   2     5120.83     5080.29    158.92 o 
  14   2   2      712.97      768.21     41.71 o 
  16   2   2      138.89      170.89     29.03 o 
  18   2   2      386.01      426.08     39.02 o 
  20   2   2      931.83      953.78     55.24 o 
 -15   3   2      187.82      109.89     66.49 o 
 -13   3   2      302.75      278.78     72.21 o 
 -11   3   2     1510.57     1461.65    117.66 o 
  -9   3   2       62.60      144.23     52.80 o 
  -7   3   2      602.36      661.68     55.46 o 
  -5   3   2      661.32      641.59     39.47 o 
  -3   3   2     2129.57     2152.88     67.47 o 
  -1   3   2     1570.55     1572.81     62.45 o 
   1   3   2      641.18      750.12     43.15 o 
   3   3   2      682.77      752.71     37.44 o 
   5   3   2      534.01      418.48     31.39 o 
   7   3   2     2229.03     2120.18     61.94 o 
   9   3   2     2817.00     2958.16     76.21 o 
  11   3   2     1298.14     1237.43     55.45 o 
  13   3   2      101.89      107.56     26.60 o 
  15   3   2      218.51      183.83     37.97 o 
  17   3   2     1002.60      881.84     78.18 o 
 -12   4   2      586.38      657.95    111.13 o 
 -10   4   2     1412.84     1273.16    129.73 o 
  -8   4   2       69.50       88.19     63.05 o 
  -6   4   2      330.65      339.11     55.58 o 
  -4   4   2      375.95      362.48     54.66 o 
  -2   4   2     1261.57     1348.57     83.54 o 
   0   4   2     1370.21     1417.83     58.69 o 
   2   4   2      464.26      498.57     40.02 o 
   4   4   2      184.56      160.53     31.76 o 
   6   4   2       93.19      124.29     29.70 o 
   8   4   2      545.62      598.22     55.29 o 
  10   4   2      874.52      861.36    102.30 o 
  12   4   2      449.79      447.80     54.67 o 
 -15   1   3     1917.33     1980.86    123.15 o 
 -13   1   3     1690.92     1620.87     74.12 o 
 -11   1   3     3062.20     2919.91     93.06 o 
  -9   1   3     8232.77     8077.93    175.60 o 
  -5   1   3     2039.16     1990.21     82.08 o 
  -3   1   3     4105.12     4101.95     85.93 o 
  -1   1   3     7217.35     7222.40    146.60 o 
   1   1   3     8929.01     9225.41    164.38 o 
   3   1   3     2539.73     2410.78     35.47 o 
   5   1   3     4165.97     4415.11     54.29 o 
   7   1   3     1532.00     1457.98     26.08 o 
   9   1   3     3502.51     3582.86     53.44 o 
  11   1   3     3546.41     3495.34     60.47 o 
  13   1   3     2683.18     2682.44     55.52 o 
  15   1   3      606.39      615.84     34.33 o 
  17   1   3     1536.65     1581.66     53.44 o 
  19   1   3      926.05      920.88     39.26 o 
  21   1   3     1007.32     1037.22     48.75 o 
 -16   2   3      480.03      463.59     75.69 o 
 -14   2   3     1122.65     1111.57     99.25 o 
 -12   2   3     1812.89     1977.62    122.15 o 
 -10   2   3     3216.66     3390.81    151.72 o 
  -8   2   3     2951.46     2911.92     80.72 o 
  -6   2   3      797.55      664.79     41.03 o 
  -4   2   3     2780.20     2889.04     84.21 o 
  -2   2   3     2145.28     2081.53     54.29 o 
   0   2   3     4717.31     4539.58     84.50 o 
   2   2   3     7021.39     7551.15    125.22 o 
   4   2   3      959.38      912.65     32.66 o 
   6   2   3     1443.79     1485.67     41.36 o 
   8   2   3     1429.59     1379.21     43.11 o 
  10   2   3     3260.72     3219.57     70.91 o 
  12   2   3     1917.85     1891.20     56.23 o 
  14   2   3      421.82      379.61     32.70 o 
  16   2   3      808.65      806.23     93.08 o 
  18   2   3      361.49      311.06     42.42 o 
  20   2   3     1092.19     1042.95     87.86 o 
 -17   3   3       97.57       39.63     72.50 o 
 -15   3   3      222.87      136.88     69.40 o 
 -13   3   3      146.02      241.76     70.25 o 
 -11   3   3      148.24       96.15     58.28 o 
  -9   3   3      288.50      289.27     65.10 o 
  -7   3   3      475.72      542.67     71.02 o 
  -5   3   3       96.96      129.24     31.59 o 
  -3   3   3       83.77      107.95     24.72 o 
  -1   3   3      247.91      208.03     27.82 o 
   1   3   3      422.85      487.27     48.05 o 
   3   3   3      313.25      297.24     39.32 o 
   5   3   3      137.31      117.34     22.81 o 
   7   3   3       47.60       40.03     20.62 o 
   9   3   3      204.17      190.41     27.34 o 
  11   3   3      283.78      231.77     55.17 o 
  13   3   3       34.28       74.27     31.30 o 
  15   3   3       75.09       61.04     32.76 o 
  17   3   3       10.55       22.76     33.39 o 
 -12   4   3      224.50      171.56     75.98 o 
 -10   4   3      108.36      113.23     71.11 o 
  -8   4   3      103.82       52.75     62.19 o 
  -6   4   3      180.05      170.88     46.02 o 
  -4   4   3      139.01      125.80     44.70 o 
  -2   4   3      167.06      178.08     36.52 o 
   0   4   3       33.61       59.13     26.78 o 
   2   4   3       91.52       86.11     28.09 o 
   4   4   3       71.06      104.81     45.24 o 
   6   4   3      239.24      198.73     39.93 o 
   8   4   3      124.05      124.91     37.89 o 
  10   4   3       12.73       -1.32     35.51 o 
 -16   0   4     6881.99     6730.78    253.97 o 
 -12   0   4    28430.53    27082.58    706.22 o 
 -10   0   4    13014.02    12256.99    346.93 o 
  -8   0   4      141.60      159.35     35.44 o 
  -4   0   4    30589.90    31965.28    760.78 o 
  -2   0   4    43665.08    45998.33   1082.96 o 
   0   0   4    19744.30    21457.12    514.87 o 
   2   0   4    10668.37    12265.66    224.50 o 
   4   0   4     1767.19     1920.99     43.89 o 
   6   0   4    10947.48    11534.16    171.59 o 
   8   0   4    22974.86    25011.56    349.42 o 
  10   0   4    12744.47    13116.24    185.25 o 
  12   0   4     3372.11     3483.31     73.27 o 
  14   0   4     1124.79     1172.91     44.82 o 
  16   0   4      740.62      843.90     53.14 o 
  18   0   4     4560.16     4671.04    127.81 o 
  20   0   4     2026.52     2109.51     90.82 o 
  22   0   4      421.85      355.78     52.41 o 
 -17   1   4     4598.30     4656.68    211.38 o 
 -15   1   4     5960.36     6049.56    241.67 o 
 -13   1   4    10869.34    10827.92    239.17 o 
 -11   1   4     2543.42     2512.02    113.90 o 
  -9   1   4     3185.41     3116.76    126.20 o 
  -7   1   4    12112.58    12149.10    330.10 o 
  -5   1   4    17091.02    17832.22    442.85 o 
  -3   1   4    19724.02    21133.83    356.56 o 
  -1   1   4     5627.97     5671.01    174.85 o 
   1   1   4     1672.98     1900.40     87.66 o 
   3   1   4     3786.42     3832.81     70.67 o 
   5   1   4    15850.24    16171.17    159.38 o 
   7   1   4    18931.65    19637.21    177.12 o 
   9   1   4    11873.92    12226.32    120.72 o 
  11   1   4     1847.24     1822.51     42.91 o 
  13   1   4      212.20      232.03     21.13 o 
  15   1   4     3859.63     4126.32     83.46 o 
  17   1   4     3683.53     3763.71     83.24 o 
  19   1   4     4315.62     4469.19    109.73 o 
  21   1   4     1311.88     1153.96     81.44 o 
 -18   2   4      807.04      849.35    106.12 o 
 -16   2   4      369.38      323.37     68.68 o 
 -14   2   4     3278.27     3310.16    168.31 o 
 -12   2   4     4604.01     4503.25    193.74 o 
 -10   2   4     6251.01     6330.39    186.58 o 
  -8   2   4     6077.65     6299.66    140.35 o 
  -6   2   4      357.59      381.41     33.05 o 
  -4   2   4     1245.00     1199.05     51.99 o 
  -2   2   4     3206.28     3176.79     67.97 o 
   0   2   4     7811.72     7728.06    126.76 o 
   2   2   4     8750.27     8965.35    144.75 o 
   4   2   4     4348.15     4533.82     96.65 o 
   6   2   4      611.87      605.95     28.62 o 
   8   2   4      800.27      735.86     33.07 o 
  10   2   4     3918.15     3806.14     77.67 o 
  12   2   4     4294.34     4232.21    105.11 o 
  14   2   4     2545.20     2482.48     83.32 o 
  16   2   4      782.30      854.43     56.81 o 
  18   2   4       38.67       -0.84     33.67 o 
  20   2   4      249.92      187.91     44.04 o 
 -17   3   4     1491.65     1473.15    137.41 o 
 -15   3   4     1488.67     1451.40    128.49 o 
 -13   3   4       35.37       90.72     57.19 o 
 -11   3   4     1413.01     1542.16    120.48 o 
  -9   3   4     4340.96     4583.71    199.17 o 
  -7   3   4     3633.27     3840.53    169.36 o 
  -5   3   4     2077.77     2213.26     82.08 o 
  -3   3   4      577.29      595.09     38.58 o 
  -1   3   4      115.99      144.93     26.15 o 
   1   3   4     2314.01     2355.96     68.81 o 
   3   3   4     2861.95     3084.47     71.75 o 
   5   3   4     2788.39     2905.87     87.74 o 
   7   3   4     1412.22     1326.31     59.15 o 
   9   3   4       33.77       16.84     25.37 o 
  11   3   4      520.69      496.24     44.59 o 
  13   3   4      892.82      848.89     56.63 o 
  15   3   4      803.00      803.11    104.43 o 
 -12   4   4      520.18      467.50     98.44 o 
 -10   4   4      767.80      896.90    110.41 o 
  -8   4   4      380.77      322.37     79.03 o 
  -6   4   4      106.29       93.77     61.81 o 
  -4   4   4      113.17       63.35     45.33 o 
  -2   4   4      374.54      276.63     62.69 o 
   0   4   4     1091.77     1090.13     74.98 o 
   2   4   4      944.51      893.41     79.43 o 
   4   4   4      835.88      698.17     58.38 o 
   6   4   4       27.96        1.03     31.11 o 
   8   4   4      245.18      156.18     69.26 o 
  10   4   4      491.19      467.82     53.09 o 
 -19   1   5     1350.32     1188.51    117.71 o 
 -17   1   5     1498.87     1490.18    117.28 o 
 -15   1   5      956.84      926.81     91.57 o 
 -13   1   5     1952.85     1845.50     79.77 o 
 -11   1   5     2605.48     2640.10    125.15 o 
  -9   1   5     3101.26     2927.55    124.67 o 
  -7   1   5     3771.30     3830.54    131.26 o 
  -5   1   5      992.67      888.65     53.47 o 
  -3   1   5     7438.13     7931.03    150.63 o 
  -1   1   5     2826.65     2674.06    111.13 o 
   1   1   5     1704.37     1814.69     90.10 o 
   3   1   5     4738.75     4909.56    239.93 o 
   5   1   5     3800.63     4027.11     50.81 o 
   7   1   5      942.34      792.52     32.01 o 
   9   1   5     2324.73     2378.62     41.93 o 
  11   1   5     1476.29     1411.13     38.71 o 
  13   1   5     1745.10     1812.72     59.80 o 
  15   1   5      601.52      659.08     42.40 o 
  17   1   5      695.05      740.48     47.99 o 
  19   1   5      578.42      533.62     49.18 o 
  21   1   5      515.22      518.19     55.05 o 
 -18   2   5     1941.24     1930.64    146.38 o 
 -16   2   5      189.67      197.74     65.53 o 
 -14   2   5     1910.87     1854.56    127.20 o 
 -12   2   5     1610.53     1586.38    111.13 o 
 -10   2   5      849.72      811.78     48.55 o 
  -8   2   5     2305.16     2181.74     73.48 o 
  -6   2   5     1373.36     1408.74     58.31 o 
  -4   2   5     2785.67     2867.38     82.71 o 
  -2   2   5     2496.45     2510.36     73.57 o 
   0   2   5      904.41      863.40     38.25 o 
   2   2   5     2101.79     2095.40     60.33 o 
   4   2   5     2658.87     2736.10     65.92 o 
   6   2   5     1713.97     1727.92     54.21 o 
   8   2   5      906.15      877.61     43.21 o 
  10   2   5      956.31      888.66     46.02 o 
  12   2   5      657.27      548.19     42.13 o 
  14   2   5     1391.80     1407.26     64.89 o 
  16   2   5      662.03      621.99     52.59 o 
  18   2   5      192.37      191.34     40.27 o 
 -19   3   5      144.71       36.20     77.46 o 
 -17   3   5       24.00       13.02     66.68 o 
 -15   3   5      172.24      202.80     72.50 o 
 -13   3   5       55.36       31.05     54.85 o 
 -11   3   5       37.42       46.60     51.56 o 
  -9   3   5       18.77        9.01     41.40 o 
  -7   3   5       83.86       77.53     30.79 o 
  -5   3   5      440.35      478.78     45.26 o 
  -3   3   5      393.69      398.02     43.42 o 
  -1   3   5       17.88       -9.84     23.97 o 
   1   3   5      254.99      281.38     37.19 o 
   3   3   5      600.11      571.19     64.56 o 
   5   3   5      284.92      282.66     32.74 o 
   7   3   5      208.37      194.57     31.90 o 
   9   3   5       84.17       57.51     28.24 o 
  11   3   5        7.79       63.25     28.67 o 
  13   3   5      109.69      126.00     34.59 o 
  15   3   5       93.04      107.62     37.00 o 
 -12   4   5       43.01      108.08     72.45 o 
 -10   4   5      105.75      228.84     79.41 o 
  -8   4   5      114.70      118.57     63.39 o 
  -6   4   5       56.68      128.97     65.68 o 
  -4   4   5       58.34      -50.70     50.70 o 
  -2   4   5       40.84       54.23     40.05 o 
   0   4   5      495.63      529.74     49.17 o 
   2   4   5      225.83      196.88     36.91 o 
   4   4   5       51.15       -4.30     46.77 o 
   6   4   5       13.21        8.42     30.43 o 
   8   4   5      213.96      220.89     41.84 o 
 -18   0   6     1044.36     1341.03    112.85 o 
 -16   0   6     1143.54     1205.68    104.69 o 
 -14   0   6     1149.75     1015.90     90.43 o 
 -12   0   6    13603.44    13073.43    382.70 o 
 -10   0   6    19074.30    18549.84    521.54 o 
  -6   0   6     4079.27     4014.04    146.14 o 
  -4   0   6      253.81      345.31     39.06 o 
  -2   0   6    32329.01    35561.04    847.92 o 
   0   0   6    35968.99    37279.67    886.60 o 
   2   0   6    21279.63    22160.19    549.78 o 
   4   0   6     7249.23     7388.71    156.13 o 
   6   0   6     1467.51     1608.36     46.87 o 
   8   0   6     4924.84     5180.09    145.42 o 
  10   0   6    10800.39    11219.59    166.33 o 
  12   0   6     7575.72     7691.61    129.72 o 
  14   0   6     6017.25     5738.40    170.22 o 
  16   0   6     1858.88     1841.45     95.06 o 
  18   0   6      361.42      414.80     62.19 o 
  20   0   6     1248.38     1227.52     97.30 o 
 -19   1   6     3004.50     3105.69    177.76 o 
 -15   1   6     1350.18     1308.36    143.87 o 
 -13   1   6      433.08      565.42     69.44 o 
 -11   1   6     2962.46     2752.65     93.56 o 
  -9   1   6     5195.52     5120.70    176.38 o 
  -7   1   6     6442.12     6022.01    136.16 o 
  -5   1   6     7213.76     7823.96    153.99 o 
  -3   1   6     4124.03     4158.13    153.82 o 
  -1   1   6     7288.91     7368.61    226.93 o 
   1   1   6     5825.28     5466.78    182.67 o 
   3   1   6     5581.33     5926.48    145.25 o 
   5   1   6     1782.41     1870.40     35.77 o 
   7   1   6     1722.62     1748.84     43.09 o 
   9   1   6      625.03      652.44     30.00 o 
  11   1   6      504.61      533.84     34.73 o 
  13   1   6      580.95      582.31     39.10 o 
  15   1   6      248.33      304.33     69.38 o 
  17   1   6      866.05      911.30     52.99 o 
  19   1   6      382.83      362.80     38.37 o 
 -20   2   6       47.09       89.81     72.78 o 
 -18   2   6      118.81      172.89     70.30 o 
 -16   2   6     1228.61     1174.20    109.03 o 
 -14   2   6      941.64      994.67     96.82 o 
 -12   2   6     2130.10     2030.75    122.77 o 
 -10   2   6     1662.62     1648.94     69.01 o 
  -8   2   6      567.73      589.15     42.73 o 
  -6   2   6     1143.27     1158.04     55.16 o 
  -4   2   6     3025.80     2975.69     84.88 o 
  -2   2   6     4582.45     4765.97    111.29 o 
   0   2   6     4812.79     5120.35    137.67 o 
   2   2   6     2157.24     2132.66     85.40 o 
   4   2   6      741.30      761.10     34.66 o 
   6   2   6      291.43      303.42     35.21 o 
   8   2   6     1436.15     1444.82     69.45 o 
  10   2   6      327.47      310.45     33.34 o 
  12   2   6      668.78      614.85     44.81 o 
  14   2   6      582.08      565.41     52.70 o 
  16   2   6      122.36      122.08     35.96 o 
  18   2   6      294.60      229.88     51.94 o 
 -17   3   6     1682.11     1557.52    143.42 o 
 -15   3   6      631.32      547.20     91.96 o 
 -13   3   6      817.86      804.85     99.11 o 
 -11   3   6      279.07      257.41     64.67 o 
  -9   3   6      325.83      318.60     65.39 o 
  -7   3   6     3136.06     3094.33    161.59 o 
  -5   3   6     3777.70     3911.39    117.05 o 
  -3   3   6     1951.88     2015.12    102.93 o 
  -1   3   6     1845.72     1861.48     76.79 o 
   1   3   6      557.01      534.12     45.81 o 
   3   3   6     2580.63     2527.47     76.12 o 
   5   3   6     2641.44     2694.84     81.02 o 
   7   3   6     1715.55     1786.43     83.88 o 
   9   3   6     1465.36     1401.71     64.12 o 
  11   3   6      499.44      553.06     70.48 o 
  13   3   6      345.68      397.74     46.70 o 
 -10   4   6      173.54      124.96     73.07 o 
  -8   4   6       65.74       63.24     62.05 o 
  -6   4   6      181.42      174.56     68.63 o 
  -4   4   6      136.34      166.31     63.10 o 
  -2   4   6      660.20      685.37     62.99 o 
   0   4   6      351.57      300.05     50.67 o 
   2   4   6      157.68      136.79     56.83 o 
   4   4   6      164.07      130.87     35.31 o 
   6   4   6       48.23        8.00     31.56 o 
 -17   1   7      682.39      686.52     87.23 o 
 -15   1   7     1394.99     1301.28     75.73 o 
 -13   1   7     1894.14     1784.92     98.70 o 
 -11   1   7     3310.95     3205.38    146.38 o 
  -9   1   7     1589.37     1493.09     89.05 o 
  -7   1   7      978.24      918.81     46.70 o 
  -5   1   7     1559.41     1546.99     51.96 o 
  -3   1   7     4114.52     4396.41    127.97 o 
  -1   1   7     1331.42     1290.72     84.61 o 
   1   1   7     3187.57     3344.31    142.27 o 
   3   1   7      862.13      931.04     55.59 o 
   5   1   7     1697.28     1672.20     40.51 o 
   7   1   7      860.64      882.43     33.88 o 
   9   1   7     1277.40     1345.92     45.17 o 
  11   1   7     1959.43     1884.56     61.13 o 
  13   1   7      174.45      161.55     36.25 o 
  15   1   7      475.85      486.23     41.57 o 
  17   1   7      685.24      712.18    123.53 o 
  19   1   7      210.29      164.83     60.38 o 
 -20   2   7      719.94      783.72    113.56 o 
 -18   2   7      524.73      489.35     86.18 o 
 -16   2   7      446.48      421.38     78.65 o 
 -14   2   7     1821.94     1918.24    126.77 o 
 -12   2   7      928.23      990.92     59.26 o 
 -10   2   7     2002.16     2021.81     78.69 o 
  -8   2   7      514.92      526.25     60.07 o 
  -6   2   7     1172.34     1213.24     58.13 o 
  -4   2   7     2221.39     2230.58     77.46 o 
  -2   2   7     1787.97     1881.78     61.71 o 
   0   2   7     3336.44     3239.76    154.39 o 
   2   2   7      314.26      322.03     39.62 o 
   4   2   7      665.50      665.51     31.65 o 
   6   2   7     1666.11     1636.97     56.30 o 
   8   2   7      543.89      574.02     48.22 o 
  10   2   7     1330.24     1288.99     56.43 o 
  12   2   7      506.00      481.26     59.09 o 
  14   2   7      215.13      206.82     45.36 o 
  16   2   7      640.58      468.67    161.23 o 
 -17   3   7       20.81        8.63     61.05 o 
 -15   3   7       34.01       84.23     64.91 o 
 -13   3   7      194.46      191.64     67.30 o 
 -11   3   7      121.78       94.96     55.14 o 
  -9   3   7       27.79        8.25     47.17 o 
  -7   3   7       42.73       24.48     31.39 o 
  -5   3   7      327.16      270.84     40.56 o 
  -3   3   7      233.55      214.40     36.63 o 
  -1   3   7      161.65      168.39     33.71 o 
   1   3   7       40.72       48.02     24.04 o 
   3   3   7        1.38      -19.15     23.67 o 
   5   3   7       53.27        9.38     23.91 o 
   7   3   7      161.59      154.44     30.85 o 
   9   3   7      137.55       97.47     30.07 o 
  11   3   7      101.95      113.57     33.13 o 
  13   3   7       37.97       74.98     60.00 o 
  -8   4   7      169.78      246.25     77.55 o 
  -6   4   7       61.80       60.57     60.91 o 
  -4   4   7       32.33       15.98     47.38 o 
  -2   4   7       22.07        8.25     36.41 o 
   0   4   7      182.75      129.35     35.77 o 
   2   4   7      115.52       76.59     34.99 o 
   4   4   7       20.94       -7.92     37.22 o 
 -18   0   8     3808.38     3794.79    194.55 o 
 -16   0   8     4323.40     4044.09    192.11 o 
 -14   0   8     2159.92     2255.06    127.97 o 
 -12   0   8     5764.86     5514.28    212.05 o 
 -10   0   8     3278.78     3602.86    154.29 o 
  -2   0   8     3691.70     3870.38    134.88 o 
   0   0   8     2990.78     3098.63    117.14 o 
   4   0   8     5497.77     5956.22    206.90 o 
   6   0   8     5549.83     5666.24    200.08 o 
   8   0   8     2429.83     2388.99     64.95 o 
  10   0   8      670.51      697.40     91.29 o 
  12   0   8     5936.30     5677.43    141.20 o 
  14   0   8     2480.69     2357.98    104.98 o 
  16   0   8     2184.00     2204.98    110.08 o 
  18   0   8      439.31      312.54     62.15 o 
 -21   1   8      397.38      396.49     93.86 o 
 -19   1   8     3320.66     3404.50    189.78 o 
 -17   1   8     5111.81     5493.96    234.09 o 
 -15   1   8     3143.59     3315.44    121.07 o 
 -13   1   8     1717.73     1635.48     81.66 o 
 -11   1   8      218.65      264.94     53.47 o 
  -9   1   8     6867.77     6737.27    224.26 o 
  -7   1   8    11985.66    12539.87    336.44 o 
  -5   1   8    11154.87    11497.16    312.93 o 
  -3   1   8     6631.45     7028.30    150.18 o 
  -1   1   8     2304.14     2456.95    116.61 o 
   1   1   8     3765.69     3882.31    162.78 o 
   3   1   8     5752.51     6076.18    108.29 o 
   5   1   8     9456.80     9731.35    133.72 o 
   7   1   8     6866.16     6861.15    107.95 o 
   9   1   8     2671.77     2531.18     69.46 o 
  11   1   8      393.66      433.35     42.12 o 
  13   1   8     1912.89     1966.63     79.22 o 
  15   1   8     2194.93     2272.30     90.47 o 
  17   1   8     1636.33     1556.96     69.84 o 
 -20   2   8      691.51      545.82    102.83 o 
 -18   2   8       34.20       30.19     60.24 o 
 -16   2   8      256.75      281.83     73.88 o 
 -14   2   8     1776.53     1775.77    129.30 o 
 -12   2   8     4077.76     4151.79    123.51 o 
 -10   2   8     3497.94     3535.13    110.11 o 
  -8   2   8     2235.22     2215.84     82.55 o 
  -6   2   8      323.92      315.63     35.71 o 
  -4   2   8     1442.01     1513.98     97.27 o 
  -2   2   8     4550.07     4825.18    115.15 o 
   0   2   8     5232.76     5147.79    207.57 o 
   2   2   8     4389.60     4435.11    132.37 o 
   4   2   8     1132.20     1192.03     76.79 o 
   6   2   8      379.13      376.99     30.16 o 
   8   2   8      755.93      748.26     43.96 o 
  10   2   8     3730.51     3379.60    122.47 o 
  12   2   8     2049.43     2064.46     99.91 o 
  14   2   8      917.26      849.81     83.08 o 
 -17   3   8      190.98      189.83     83.13 o 
 -15   3   8      182.85      185.10     72.40 o 
 -13   3   8      651.26      629.67     95.10 o 
 -11   3   8      712.89      719.43     89.00 o 
  -9   3   8      557.42      502.27     73.64 o 
  -7   3   8      635.81      640.03     54.92 o 
  -5   3   8     1042.56     1028.21     63.05 o 
  -3   3   8      924.99      997.09     61.18 o 
  -1   3   8     1197.44     1198.95     84.23 o 
   1   3   8      383.57      403.86     43.62 o 
   3   3   8      375.72      449.85     54.45 o 
   5   3   8      663.13      533.55     62.84 o 
   7   3   8     1083.84      965.31     79.50 o 
   9   3   8      613.91      622.85     47.62 o 
  11   3   8      548.88      461.57     47.88 o 
  -6   4   8       51.26       29.48     54.09 o 
  -4   4   8      362.07      277.37     52.24 o 
  -2   4   8      838.24      876.34     73.76 o 
   0   4   8      674.41      645.98    105.81 o 
 -21   1   9      807.34      833.99    117.33 o 
 -19   1   9      501.40      320.32     83.61 o 
 -17   1   9     1098.54     1075.71    110.37 o 
 -15   1   9      482.95      541.65    113.23 o 
 -13   1   9      202.65      156.84     39.89 o 
 -11   1   9     3004.11     2989.41    143.08 o 
  -9   1   9      947.34      895.61     75.64 o 
  -7   1   9     1500.06     1543.40     85.18 o 
  -3   1   9      496.94      574.42     58.59 o 
  -1   1   9      996.12     1085.48    103.50 o 
   1   1   9     2892.28     2956.02     66.65 o 
   3   1   9     1446.47     1440.32     47.02 o 
   5   1   9     1044.06     1002.86     52.20 o 
   7   1   9      235.53      234.81     28.52 o 
   9   1   9      731.26      675.15     49.50 o 
  11   1   9      980.49      984.36    103.26 o 
  13   1   9      153.90      145.69     44.50 o 
  15   1   9      666.15      619.90    107.27 o 
 -20   2   9      463.52      575.63    106.12 o 
 -18   2   9      321.00      203.04     79.60 o 
 -16   2   9      925.69      811.29    103.16 o 
 -14   2   9      102.70      156.53     63.34 o 
 -12   2   9       70.31       85.54     35.92 o 
 -10   2   9     2589.11     2772.55    141.94 o 
  -8   2   9      648.48      714.80     52.32 o 
  -6   2   9      987.17      985.68     55.96 o 
  -4   2   9       89.27       57.43     25.77 o 
  -2   2   9      234.59      239.47     28.69 o 
   0   2   9     2753.82     2553.44    148.90 o 
   2   2   9      283.57      303.04     43.47 o 
   4   2   9      993.25     1115.27     67.74 o 
   6   2   9      400.34      371.12     65.06 o 
   8   2   9      247.05      224.38     43.60 o 
  10   2   9      650.66      698.73     63.78 o 
  12   2   9      370.01      378.84     85.42 o 
 -15   3   9       56.23       99.16     70.49 o 
 -13   3   9       45.53       62.19     61.53 o 
 -11   3   9       71.84      108.03     58.62 o 
  -9   3   9      310.80      347.53     48.26 o 
  -7   3   9       35.37       32.55     37.87 o 
  -5   3   9       73.51        9.90     32.03 o 
  -3   3   9       25.40       47.00     31.95 o 
  -1   3   9      116.59      116.32     33.66 o 
   1   3   9      106.38       97.81     25.55 o 
   3   3   9       43.68       65.48     23.87 o 
   5   3   9       99.92       96.48     27.95 o 
   7   3   9       16.16       12.21     26.20 o 
   9   3   9       97.44       91.92     32.78 o 
 -20   0  10     2234.08     2286.92    171.94 o 
 -18   0  10      121.78      159.25     67.58 o 
 -16   0  10     2754.05     2803.74    159.92 o 
 -14   0  10     7282.12     7387.92    272.34 o 
 -12   0  10    10202.79    10077.72    322.42 o 
   4   0  10     1524.12     1641.27    112.23 o 
   6   0  10     1747.73     1663.77     53.61 o 
   8   0  10     3395.86     3978.17    179.81 o 
  10   0  10     3640.48     3641.49     99.33 o 
  12   0  10     1084.90     1121.16     74.93 o 
  14   0  10      333.33      181.91     51.61 o 
 -21   1  10      512.58      420.91     96.92 o 
 -19   1  10      478.56      377.55     89.05 o 
 -17   1  10     1227.18     1315.33     87.51 o 
 -15   1  10     3175.91     3278.31    125.52 o 
 -13   1  10     1544.39     1638.70    116.80 o 
 -11   1  10     2107.30     2078.30    120.05 o 
  -9   1  10      150.92      245.53     48.46 o 
  -7   1  10     1917.79     1889.00     98.06 o 
  -3   1  10     1625.71     1701.65    119.76 o 
  -1   1  10     1420.19     1380.57    109.36 o 
   1   1  10      663.85      751.00     84.71 o 
   3   1  10      506.54      570.19     77.65 o 
   5   1  10     3306.79     3271.19    165.60 o 
   7   1  10     2858.53     2709.82     75.50 o 
   9   1  10     1967.41     1791.80     75.79 o 
  11   1  10      576.16      566.45     51.18 o 
  13   1  10       42.01       34.45     48.12 o 
 -18   2  10      389.34      317.07     88.04 o 
 -16   2  10      469.81      476.52     89.33 o 
 -14   2  10     1341.89     1255.52    112.23 o 
 -12   2  10     1028.36     1042.86     69.07 o 
 -10   2  10     2258.49     2275.70    127.13 o 
  -8   2  10      483.79      434.64     45.36 o 
  -6   2  10       83.34      101.37     36.44 o 
  -4   2  10      216.93      184.59     32.01 o 
  -2   2  10      678.12      630.62     85.14 o 
   0   2  10     1124.21      993.48    104.69 o 
   2   2  10     1875.21     1869.47     90.55 o 
   4   2  10      730.85      753.95     61.50 o 
   6   2  10      248.74      270.25     46.85 o 
   8   2  10      405.16      503.23     89.81 o 
  10   2  10      660.49      631.62     99.21 o 
 -13   3  10       11.16       59.05     66.68 o 
 -11   3  10      179.19      305.82     69.54 o 
  -9   3  10     2564.44     2648.28    105.92 o 
  -7   3  10      960.27      985.45     68.49 o 
  -5   3  10      667.44      739.13     58.88 o 
  -3   3  10      598.88      640.22     66.08 o 
  -1   3  10       97.74       86.70     30.53 o 
   1   3  10      485.00      383.69    112.66 o 
   3   3  10     1077.83     1155.29     85.45 o 
   5   3  10      624.25      536.80     66.38 o 
 -19   1  11      608.20      461.16     95.96 o 
 -17   1  11      397.05      380.33     65.53 o 
 -15   1  11      264.30      350.61     56.90 o 
 -13   1  11      392.81      473.70     74.55 o 
 -11   1  11      517.33      603.58     74.79 o 
  -9   1  11      298.56      390.24     58.95 o 
  -7   1  11     1284.67     1250.84     85.71 o 
  -3   1  11      829.33      887.55     96.96 o 
  -1   1  11      350.80      385.28     70.92 o 
   1   1  11      717.76      738.46     88.09 o 
   3   1  11     1584.98     1658.54    124.67 o 
   5   1  11      307.76      340.97     71.69 o 
   7   1  11      352.02      364.50     37.35 o 
   9   1  11      414.16      474.22     49.15 o 
  11   1  11      207.15      165.81     40.13 o 
 -16   2  11      699.80      807.81    107.41 o 
 -14   2  11      274.19      191.97     65.39 o 
 -12   2  11      114.81      135.59     70.42 o 
 -10   2  11      666.98      713.31     59.82 o 
  -8   2  11      707.44      708.11     56.22 o 
  -6   2  11      465.46      493.63     86.45 o 
  -4   2  11      301.88      297.28     41.04 o 
  -2   2  11      764.56      705.84     94.44 o 
   0   2  11       94.45      104.66     45.86 o 
   2   2  11      405.25      402.88     84.37 o 
   4   2  11     1178.60     1456.74    127.35 o 
   6   2  11       52.39       52.23     61.62 o 
   8   2  11      414.35      355.61     88.38 o 
 -11   3  11       47.46       51.56     58.71 o 
  -9   3  11       45.23       49.94     39.75 o 
  -7   3  11      146.56      147.26     44.08 o 
  -5   3  11       77.52      120.96     37.19 o 
  -3   3  11       85.20      114.54     36.36 o 
  -1   3  11      104.73       63.76     41.23 o 
   1   3  11       32.85       21.40     41.88 o 
   3   3  11      290.11      196.03     64.72 o 
 -18   0  12     1348.93     1536.01    140.41 o 
 -16   0  12      478.98      469.75     85.66 o 
 -14   0  12       96.71      113.66     61.91 o 
 -12   0  12     3179.35     3043.02    166.84 o 
   2   0  12     7585.50     8228.45    299.62 o 
   4   0  12      887.34      956.38    102.07 o 
   6   0  12      259.26      224.65     36.84 o 
   8   0  12      198.68      192.60     41.23 o 
  10   0  12     1929.23     2020.50    152.60 o 
 -17   1  12     1788.49     1927.50    107.41 o 
 -15   1  12      854.13      915.26     77.96 o 
 -13   1  12      341.20      455.49     78.98 o 
 -11   1  12      747.67      814.25     87.71 o 
  -9   1  12     3379.17     3062.34    146.80 o 
  -7   1  12     4092.91     4018.19    166.41 o 
  -5   1  12     3142.99     2908.43    168.84 o 
  -3   1  12     1722.99     1877.93    136.88 o 
  -1   1  12     1518.61     1459.94    120.91 o 
   1   1  12     1818.42     1932.74    134.83 o 
   3   1  12     2431.00     2365.23    155.25 o 
   5   1  12      644.66      663.31     63.40 o 
   7   1  12     1071.53     1157.12    118.86 o 
   9   1  12      224.22      286.50     81.75 o 
 -14   2  12      805.09      781.23     71.79 o 
 -12   2  12     1964.27     2063.99    120.86 o 
 -10   2  12     1050.42      962.48     70.15 o 
  -8   2  12      862.50      843.46     64.19 o 
  -6   2  12      801.57      793.03     87.33 o 
  -4   2  12      947.88      921.00     60.93 o 
  -2   2  12     2431.98     2530.78    163.64 o 
   0   2  12     1914.76     2022.97    152.19 o 
   2   2  12      714.00      615.36    102.21 o 
   4   2  12      309.28      252.26     79.75 o 
   6   2  12      245.44      265.61     84.04 o 
 -15   1  13      199.22      154.46     62.29 o 
 -13   1  13      314.08      510.00     83.18 o 
 -11   1  13      242.20      334.34     70.68 o 
  -9   1  13      347.84      373.83     64.44 o 
  -7   1  13      417.59      536.61     68.59 o 
  -5   1  13      136.82      115.09     64.34 o 
  -3   1  13      187.50      243.82     76.79 o 
  -1   1  13      273.93      273.00     71.92 o 
   1   1  13      430.24      343.69     81.56 o 
   3   1  13      208.59      150.19     64.63 o 
   5   1  13       71.46       44.00     42.59 o 
 -12   2  13      321.48      303.87     97.51 o 
 -10   2  13      308.10      323.32     53.31 o 
  -8   2  13      210.09      203.39     44.78 o 
  -6   2  13      160.62      109.54     37.61 o 
  -4   2  13       86.84       77.28     35.07 o 
  -2   2  13      432.94      316.55     84.75 o 
   0   2  13      108.49      132.21     76.07 o 
   2   2  13      460.53      304.44     89.52 o 
 -14   0  14     1754.55     1662.21    140.17 o 
 -12   0  14      974.38     1235.44    118.71 o 
   0   0  14      342.45      353.37     85.42 o 
   2   0  14      445.90      623.47     98.39 o 
   4   0  14      606.18      630.48     98.35 o 
 -13   1  14      854.96     1059.21    112.56 o 
 -11   1  14       15.58      -20.70     53.18 o 
  -9   1  14      712.09      734.83     85.71 o 
  -7   1  14     1807.92     1935.75    103.97 o 
  -5   1  14     2239.19     2277.86    164.79 o 
  -3   1  14     1559.94     1446.82    138.55 o 
  -1   1  14       83.17      120.72     65.53 o 
   1   1  14      120.83      177.23     73.83 o 
                                                 
